# Supplementary material for: Histone H2A.X phosphorylation and Caspase-Initiated Chromatin Condensation in late-stage erythropoiesis
Source: Epigenetics Chromatin. 2021 Jul 30;14:37. doi: 10.1186/s13072-021-00408-5 (PMC8325214; doi:10.1186/s13072-021-00408-5)
Supplement: Supplementary file 1 — Additional file 1. Differentially expressed genes (DEGs) derived from RNA-seq analyses of wild-type (wt) vs. H2A.X or BAZ1B knockout HUDEP-2 cell lines. Contains lists of DEGs (log base 2 +/−1.5 change) identified by comparison of wt vs. H2A.X KO lines, or of wt vs. BAZ1B KO lines, at d0 and d6 of maturation. [file 13072_2021_408_MOESM1_ESM.xlsx]

## Sheet: H2A.X WT-KO D0 DEGs
Gene	Base Mean	Log2FoldChange	Stat	pvalue	padj
SMAD1	229.937	6.945	7.646	2.07543e-14	6.44996e-12
MAGED1	213.653	6.515	6.674	2.49306e-11	3.63182e-09
UNC13B	166.791	6.437	6.541	6.13033e-11	7.79388e-09
CPA3	57.414	6.051	6.397	1.58346e-10	1.80204e-08
RAB4A	538.958	5.77	16.342	4.95394e-60	6.92808e-56
SLFN13	65.569	5.278	6.251	4.06639e-10	3.66893e-08
CTSS	139.681	5.187	10.107	5.14223e-24	8.98927e-21
KIAA1211L	98.405	5.173	5.609	2.03815e-08	9.4071e-07
EPX	43.294	5.153	7.112	1.14301e-12	2.42198e-10
PDGFC	89.714	4.896	5.391	6.99711e-08	2.56164e-06
DNAH8	57.85	4.862	5.731	1.00084e-08	5.32194e-07
ZNF569	83.83	4.833	5.986	2.14536e-09	1.52844e-07
UBE2C	242.668	4.777	11.09	1.3991e-28	3.91329e-25
PFKFB2	133.045	4.753	9.076	1.12823e-19	1.1087e-16
SRGN	32.945	4.736	5.677	1.37395e-08	6.75641e-07
NEO1	132.983	4.72	7.619	2.54875e-14	7.58388e-12
TBC1D8B	32.485	4.657	4.949	7.47137e-07	1.86584e-05
RFTN1	65.564	4.6	5.763	8.27285e-09	4.55495e-07
POGLUT3	45.349	4.571	5	5.7305e-07	1.48961e-05
SOWAHA	28.783	4.553	6.132	8.68272e-10	7.10104e-08
ANKRD33B	110.217	4.516	10.09	6.09891e-24	9.47702e-21
SPTAN1	95.155	4.438	7.679	1.60181e-14	5.09122e-12
ARHGAP5	89.923	4.397	5.177	2.25659e-07	6.87546e-06
AL162595.1	72.282	4.367	6.602	4.06996e-11	5.4208e-09
USP9Y	127.059	4.359	8.407	4.22025e-17	2.68273e-14
CARD6	161.847	4.207	12.519	5.87421e-36	4.10754e-32
ME3	53.592	4.199	6.195	5.82286e-10	4.96541e-08
GPR85	40.548	4.192	7.073	1.51911e-12	3.07896e-10
FBXO41	35.077	4.176	7.164	7.85064e-13	1.77083e-10
SIGLEC6	379.011	4.142	6.897	5.30217e-12	9.26885e-10
PIK3CG	51.883	4.076	5.425	5.797e-08	2.20302e-06
IKZF2	307.154	4.055	5.966	2.4334e-09	1.69128e-07
MYO1F	54.415	3.984	6.44	1.19581e-10	1.41724e-08
AL034397.3	31.604	3.977	5.885	3.9799e-09	2.46279e-07
TRIM61	35.803	3.97	5.728	1.01537e-08	5.37876e-07
ZNF570	27.073	3.926	5.138	2.77343e-07	8.13132e-06
MS4A2	113.072	3.905	5.085	3.67332e-07	1.02743e-05
ZNF724	26.715	3.905	4.342	1.40924e-05	0.000180313
MACC1	165.273	3.88	8.279	1.24685e-16	6.70663e-14
PRRG4	114.964	3.847	9.612	7.08905e-22	9.01275e-19
SIGLEC17P	53.487	3.847	5.443	5.23783e-08	2.01239e-06
C3AR1	14.767	3.813	4.092	4.26929e-05	0.000424652
HACD4	34.54	3.794	6.739	1.59165e-11	2.44608e-09
MAS1LP1	9.222	3.718	4.214	2.51007e-05	0.000278597
TRIM67	28.461	3.692	5.074	3.90481e-07	1.08136e-05
SEC14L5	22.878	3.678	4.16	3.18041e-05	0.00033543
RUSC2	20.342	3.651	4.706	2.52498e-06	4.76339e-05
MCF2	52.107	3.648	5.763	8.27161e-09	4.55495e-07
LPP	20.683	3.631	4.919	8.69877e-07	2.09745e-05
AL353753.1	16.452	3.624	4.364	1.27975e-05	0.000166486
GALNT14	48.527	3.619	5.584	2.34602e-08	1.04488e-06
SPRY4	13.415	3.582	4.422	9.76769e-06	0.00013445
B3GALNT1	176.49	3.552	10.293	7.53897e-25	1.50618e-21
CERK	32.45	3.544	6.01	1.85705e-09	1.35265e-07
RUNX2	26.661	3.503	4.934	8.05072e-07	1.97525e-05
HRH2	74.445	3.479	6.074	1.24432e-09	9.6677e-08
AC008771.1	32.158	3.474	5.648	1.6186e-08	7.77873e-07
IPO5P1	16.007	3.468	4.611	4.01015e-06	6.83092e-05
CA3	567.661	3.446	6.839	7.97251e-12	1.29646e-09
ZNF14	50.653	3.407	6.843	7.7332e-12	1.282e-09
ZNF607	52.195	3.399	7.095	1.29093e-12	2.69457e-10
PTPN22	25.532	3.363	4.608	4.07066e-06	6.90038e-05
PSMB9	27.119	3.344	5.279	1.29926e-07	4.35737e-06
SHROOM2P1	12.321	3.309	4.413	1.01874e-05	0.000138746
LRRC2	27.542	3.289	4.425	9.62709e-06	0.000133434
RUNX3	55.171	3.255	6.262	3.80341e-10	3.54604e-08
FARP1	134.03	3.249	6.224	4.84488e-10	4.28833e-08
FILIP1L	25.194	3.246	5.936	2.92931e-09	1.93238e-07
FGF9	25.775	3.226	5.369	7.89682e-08	2.82448e-06
RGS3	126.849	3.223	6.401	1.54343e-10	1.78413e-08
REL	155.443	3.217	6.766	1.32632e-11	2.06096e-09
COTL1	17.52	3.214	4.561	5.08884e-06	8.24652e-05
DISP2	16.838	3.188	4.668	3.04596e-06	5.46826e-05
PLCB2	29.794	3.185	4.675	2.93644e-06	5.31944e-05
IL18	23.719	3.153	4.61	4.03157e-06	6.85073e-05
PLEKHA1	82.764	3.14	6.661	2.71349e-11	3.79482e-09
AASS	119.084	3.124	6.397	1.58492e-10	1.80204e-08
LINC01215	124.341	3.111	8.456	2.75993e-17	1.83798e-14
ARHGEF11	39.692	3.103	6.304	2.89224e-10	2.80889e-08
VILL	52.4	3.103	4.595	4.32397e-06	7.23335e-05
CST7	60.854	3.099	6.309	2.81695e-10	2.7743e-08
MPZL1	134.102	3.076	8.481	2.22441e-17	1.55542e-14
MAN1C1	237.866	3.059	6.684	2.32831e-11	3.42752e-09
EPS8	42.843	3.05	4.923	8.5336e-07	2.06833e-05
PNMA3	7.138	3.044	3.835	0.000125559	0.000974985
ROBO2	53.552	3.039	4.779	1.75874e-06	3.64926e-05
CD52	72.421	3.031	7.147	8.85714e-13	1.90565e-10
GCSAML	260.009	2.976	6.165	7.04702e-10	5.90135e-08
SORT1	176.467	2.975	8.878	6.81409e-19	5.29417e-16
PRKD3	76.586	2.97	6.665	2.65432e-11	3.76632e-09
GPR153	100.192	2.964	5.754	8.70347e-09	4.71775e-07
NCF4	152.128	2.946	6.263	3.78126e-10	3.54604e-08
NDST1	21.555	2.945	4.24	2.23284e-05	0.000254231
MAP3K5	41.282	2.943	6.56	5.39483e-11	6.92172e-09
CALB2	31.344	2.941	4.545	5.48724e-06	8.75017e-05
CPLANE1	17.905	2.928	4.325	1.52573e-05	0.000191024
HPGDS	29.676	2.924	4.332	1.47665e-05	0.000186549
ZNF829	12.428	2.918	4.126	3.68569e-05	0.000378168
AHNAK	3139.49	2.908	4.615	3.93706e-06	6.73538e-05
ARHGAP42	105.888	2.897	6.2	5.65999e-10	4.91646e-08
AURKC	164.921	2.893	8.12	4.66433e-16	2.24933e-13
SCN2A	1136.76	2.89	8.312	9.40845e-17	5.48238e-14
NTRK1	44.862	2.879	6.149	7.79729e-10	6.41442e-08
SYTL2	16.309	2.876	4.152	3.29466e-05	0.000346957
AC244502.1	7.316	2.874	3.86	0.000113545	0.000903259
HECTD2	23.896	2.866	4.46	8.19312e-06	0.000118003
MAD1L1	12.304	2.866	3.994	6.50999e-05	0.000588903
AC092279.1	15.392	2.864	4.145	3.40352e-05	0.000355741
FAM92A	133.43	2.856	7.531	5.05163e-14	1.44178e-11
MACF1	1037.37	2.854	7.403	1.32722e-13	3.63943e-11
MYLK3	19.051	2.841	3.976	7.01832e-05	0.000623975
PGR	807.161	2.84	7.912	2.52507e-15	1.10354e-12
SASH1	31.758	2.83	4.532	5.84502e-06	9.18457e-05
AKNA	20.457	2.828	4.482	7.39494e-06	0.000110254
POMK	109.454	2.816	5.723	1.04639e-08	5.50143e-07
ZNRF2P2	36.394	2.813	5.157	2.50827e-07	7.52751e-06
BTN2A2	28.468	2.81	5.309	1.1004e-07	3.7626e-06
SYT11	39.06	2.797	5.758	8.5062e-09	4.6356e-07
LAMP3	8.096	2.785	3.89	0.000100105	0.00082206
NPIPB13	11.29	2.782	4.051	5.09726e-05	0.000487921
HSPG2	793.101	2.757	4.581	4.62705e-06	7.62183e-05
CRYBG3	241.117	2.738	6.401	1.54365e-10	1.78413e-08
CORO1A	17.223	2.737	4.5	6.78602e-06	0.000103946
LAMC3	100.637	2.731	4.814	1.47581e-06	3.19493e-05
ETV5	61.161	2.723	5.235	1.65247e-07	5.32485e-06
NBPF15	15.911	2.721	4.43	9.40483e-06	0.000131395
PAQR8	21.687	2.719	4.461	8.16703e-06	0.000117748
AP001625.2	19.69	2.716	3.957	7.59103e-05	0.000666001
KIFC3	44.214	2.715	4.497	6.87584e-06	0.000104748
ZNF699	19.676	2.702	4.356	1.32724e-05	0.00017178
FOS	397.251	2.695	7.85	4.1621e-15	1.57316e-12
NBEAL1	156.055	2.693	5.479	4.28697e-08	1.71628e-06
ANXA1	212.863	2.673	6.052	1.42846e-09	1.08571e-07
ELMO1	622.54	2.673	5.765	8.15351e-09	4.52487e-07
CDR2L	22.613	2.66	4.468	7.88419e-06	0.00011582
PDE3A	103.021	2.657	7.068	1.56684e-12	3.13032e-10
SERPINB1	12.593	2.637	4.045	5.22839e-05	0.000496732
AC022150.4	33.418	2.627	4.639	3.49757e-06	6.1142e-05
EHD2	25.552	2.619	4.602	4.18093e-06	7.04461e-05
LPCAT2	66.184	2.617	5.244	1.56789e-07	5.08747e-06
ITPR1	150.332	2.614	6.305	2.88057e-10	2.80889e-08
NFAT5	287.728	2.61	5.174	2.28586e-07	6.94951e-06
ANTXR2	88.553	2.596	5.796	6.78351e-09	3.8564e-07
ZNF521	436.168	2.595	7.09	1.33745e-12	2.75062e-10
RANP4	55.202	2.584	6.913	4.75281e-12	8.41368e-10
MAGI1	877.699	2.578	7.887	3.09176e-15	1.27171e-12
BAALC-AS1	31.074	2.557	4.663	3.11656e-06	5.57354e-05
ZNRF2P1	43.629	2.548	5.475	4.38337e-08	1.74648e-06
ZC3HAV1L	55.791	2.547	5.208	1.90943e-07	5.96057e-06
CLGN	23.925	2.545	4.049	5.1387e-05	0.000490879
PPP1R18	33.458	2.544	4.465	8.00782e-06	0.000116618
ITGB4	320.281	2.53	6.886	5.72791e-12	9.88948e-10
APOBR	49.679	2.529	4.439	9.03647e-06	0.000127337
GCNT1	115.268	2.527	6.665	2.63942e-11	3.76632e-09
PLEKHG2	54.105	2.526	5.661	1.50409e-08	7.30373e-07
SNX18P7	25.578	2.525	4.584	4.55279e-06	7.535e-05
ARHGAP39	22.533	2.518	3.934	8.34964e-05	0.000715063
TBC1D2B	50.379	2.509	4.768	1.85745e-06	3.79772e-05
NCR3LG1	710.699	2.507	3.954	7.67965e-05	0.000672089
TNFRSF8	33.664	2.495	5.637	1.73206e-08	8.18548e-07
CEBPA	17.423	2.494	4.255	2.09275e-05	0.000242881
TESPA1	193.274	2.489	5.759	8.45366e-09	4.6356e-07
NOTCH2	359.656	2.488	7.183	6.80543e-13	1.61312e-10
AKAP13	285.048	2.487	6.664	2.66619e-11	3.76632e-09
LGALS1	337.739	2.486	6.956	3.50272e-12	6.5314e-10
KMT2D	1373.28	2.466	5.906	3.50354e-09	2.20707e-07
FBN1	782.531	2.464	5.777	7.58865e-09	4.23831e-07
ZNF669	38.64	2.459	4.267	1.98141e-05	0.000233234
LPCAT1	20.994	2.448	4.684	2.81846e-06	5.17953e-05
SFXN3	246.266	2.447	7.4	1.36598e-13	3.6737e-11
KMT2A	1071.45	2.442	6.374	1.84558e-10	2.01644e-08
FAM184A	59.699	2.44	3.924	8.69125e-05	0.00073665
CDK15	335.743	2.439	6.415	1.41118e-10	1.65843e-08
TM6SF1	19.996	2.434	3.949	7.83582e-05	0.000681069
TRANK1	112.815	2.43	5.185	2.16518e-07	6.64037e-06
ACPP	735.716	2.424	5.57	2.5455e-08	1.11246e-06
P2RX7	47.231	2.42	5.331	9.7642e-08	3.4127e-06
PLEKHH2	88.85	2.412	5.752	8.79775e-09	4.73217e-07
ZNF91	43.62	2.41	6.023	1.71394e-09	1.26822e-07
TJP2	21.353	2.369	4.196	2.71308e-05	0.000295961
FLNB	555.149	2.353	6.879	6.02136e-12	1.02694e-09
DLC1	69.868	2.345	4.178	2.93773e-05	0.000315546
S100A11	140.567	2.344	4.475	7.64108e-06	0.00011308
ITPR2	577.209	2.338	5.29	1.22236e-07	4.13916e-06
ATM	3060.22	2.327	7.791	6.65865e-15	2.21717e-12
RNF157	134.96	2.327	4.181	2.89664e-05	0.000312814
VPS13B	2370.88	2.326	5.721	1.05918e-08	5.54779e-07
KRBA1	25.865	2.314	3.84	0.000122967	0.000958048
PPM1E	242.909	2.312	5.556	2.75767e-08	1.18301e-06
LPIN1	107.874	2.309	6.478	9.28641e-11	1.1493e-08
MICAL3	649.496	2.301	5.109	3.24542e-07	9.24856e-06
STS	248.471	2.3	8.974	2.84763e-19	2.48901e-16
PTPRB	44.845	2.298	4.37	1.24036e-05	0.000162906
PRRC2C	3315.39	2.297	7.179	6.99974e-13	1.63152e-10
AQP10	53.574	2.291	5.162	2.43925e-07	7.3678e-06
ERO1B	47.155	2.269	4.653	3.2761e-06	5.82549e-05
DDR1	28.967	2.259	4.65	3.32211e-06	5.88844e-05
CREB3L2	978.789	2.258	8.825	1.099e-18	8.08924e-16
CPED1	563.188	2.256	6.698	2.11058e-11	3.14005e-09
NF1	970.226	2.256	5.781	7.42882e-09	4.18919e-07
KLHL11	103.802	2.255	4.647	3.36452e-06	5.94853e-05
CBL	180.015	2.251	6.32	2.60849e-10	2.6266e-08
ABCA3	20.579	2.25	4.027	5.64495e-05	0.000528765
AL691447.2	90.671	2.248	6.32	2.61064e-10	2.6266e-08
ZNF81	137.415	2.24	6.794	1.09433e-11	1.73911e-09
MYCBP2	1329.9	2.24	6.232	4.6081e-10	4.10473e-08
EPB41L4B	22.812	2.225	4.093	4.2626e-05	0.000424288
MIR3150BHG	165.499	2.223	8.145	3.79608e-16	1.96623e-13
GPR174	109.584	2.222	5.962	2.48792e-09	1.71397e-07
SRCAP	84.691	2.222	5.687	1.29055e-08	6.4229e-07
ARHGEF6	2196.86	2.218	7.003	2.51198e-12	4.81234e-10
ITGA2B	317.939	2.215	5.325	1.00772e-07	3.497e-06
STARD9	65.601	2.214	5.402	6.60051e-08	2.455e-06
PACSIN1	38.497	2.212	4.263	2.02054e-05	0.00023666
VCL	1189.99	2.211	7.19	6.4811e-13	1.56273e-10
TRPV3	28.957	2.199	4.148	3.3467e-05	0.000351378
BCL9L	52.637	2.192	4.778	1.77335e-06	3.66869e-05
KLHL3	32.811	2.191	4.409	1.03687e-05	0.00014092
C20orf194	43.799	2.19	4.68	2.86197e-06	5.22516e-05
ICK	389.589	2.175	9.158	5.29426e-20	5.6954e-17
PACSIN3	57.45	2.173	5.463	4.68368e-08	1.82965e-06
MCTP2	96.382	2.169	5.83	5.5345e-09	3.2521e-07
FER	351.344	2.165	6.562	5.30373e-11	6.86784e-09
SLC37A1	134.36	2.163	5.126	2.96056e-07	8.57215e-06
ZNF254	132.875	2.159	7.268	3.65059e-13	9.45434e-11
ACER2	51.141	2.157	4.997	5.82453e-07	1.50566e-05
UBR4	4536.36	2.157	4.03	5.57037e-05	0.000523679
KIF1B	366.397	2.149	5.03	4.90451e-07	1.30398e-05
PEAK1	1053.27	2.143	6.732	1.67453e-11	2.54547e-09
MT-ND5	23160.7	2.141	4.887	1.02469e-06	2.38682e-05
EPB41L5	43.621	2.13	4.813	1.48873e-06	3.20307e-05
WT1-AS	60.871	2.129	4.805	1.5446e-06	3.31307e-05
LINC00665	29.54	2.127	4.019	5.83536e-05	0.000542336
BIRC6	1764.47	2.121	5.547	2.90502e-08	1.24241e-06
SPEN	1824.78	2.111	5.689	1.27903e-08	6.40218e-07
SMG1	1834.31	2.11	5.777	7.60684e-09	4.23831e-07
SMCO4	24.801	2.11	4.467	7.94326e-06	0.000116078
RASAL2	244.919	2.107	6.053	1.42179e-09	1.08571e-07
SEL1L3	69.251	2.107	4.103	4.07982e-05	0.000410182
C3orf86	82.943	2.099	5.353	8.64823e-08	3.03883e-06
HLA-C	52.373	2.098	5.442	5.28179e-08	2.02372e-06
CLIP2	140.702	2.094	4.04	5.33756e-05	0.000506073
GFOD1	116.512	2.088	5.172	2.31108e-07	7.01094e-06
FAM129A	282.759	2.088	4.448	8.68045e-06	0.00012337
ZNF525	223.661	2.087	8.295	1.08302e-16	6.0584e-14
NCKAP5L	26.255	2.085	4.093	4.26216e-05	0.000424288
MDN1	3941.95	2.08	5.697	1.21773e-08	6.17028e-07
EP300	1847.72	2.08	5	5.72491e-07	1.48961e-05
KLHL6	259.047	2.077	6.844	7.68064e-12	1.282e-09
CDC14B	71.823	2.074	5.162	2.44727e-07	7.37608e-06
SLC12A6	1091.02	2.071	6.383	1.7336e-10	1.93955e-08
AL359644.1	31.831	2.07	4.413	1.0189e-05	0.000138746
AC124319.1	2092.27	2.068	3.983	6.81293e-05	0.000610371
SLC38A1	983.488	2.06	4.928	8.32046e-07	2.03075e-05
ZNF845	320.611	2.059	8.924	4.49394e-19	3.69693e-16
IQGAP1	1257.37	2.058	6.462	1.03387e-10	1.2683e-08
CERCAM	20.452	2.057	3.93	8.50541e-05	0.000723529
SOGA1	870.823	2.044	4.896	9.79147e-07	2.29755e-05
MAP1A	165.417	2.04	4.875	1.08696e-06	2.50018e-05
COL15A1	311.82	2.034	5.912	3.38658e-09	2.15279e-07
DAPK1	670.856	2.03	5.464	4.66244e-08	1.82749e-06
STK32B	742.026	2.029	6.384	1.724e-10	1.93955e-08
LMBRD2	4246.14	2.028	9.82	9.21241e-23	1.28836e-19
SLC5A3	668.55	2.028	6.19	6.0148e-10	5.098e-08
KIAA1211	235.06	2.027	4.681	2.85917e-06	5.22516e-05
PLTP	607.378	2.024	10.468	1.21394e-25	2.82948e-22
ZNF542P	88.217	2.019	4.891	1.00264e-06	2.34873e-05
FZD6	539.296	2.017	7.898	2.84542e-15	1.20585e-12
TRRAP	1115.74	2.015	5.448	5.08576e-08	1.96476e-06
SLC4A7	369.49	2.015	5.228	1.71273e-07	5.46861e-06
EPHX2	100.652	2.01	4.738	2.15672e-06	4.18331e-05
FGFR4	41.724	1.999	4.131	3.6112e-05	0.000373264
SFMBT2	69.338	1.997	5.007	5.52113e-07	1.44594e-05
MGAT5	237.361	1.996	6.207	5.39137e-10	4.71239e-08
KIAA1109	840.458	1.995	4.964	6.92076e-07	1.75021e-05
ACSL5	158.879	1.992	4.939	7.84963e-07	1.94296e-05
HELZ	1179.45	1.99	5.645	1.6484e-08	7.89481e-07
GAB2	399.186	1.988	4.115	3.86769e-05	0.000394067
TANC2	126.395	1.985	4.764	1.8987e-06	3.85389e-05
DYNC2H1	208.998	1.976	4.114	3.89067e-05	0.000395717
ATP9A	309.333	1.972	8.337	7.58843e-17	4.6141e-14
ACAP2	1729.18	1.972	7.052	1.76207e-12	3.47078e-10
SACS	1310.22	1.971	5.464	4.66511e-08	1.82749e-06
PRKDC	15814.2	1.966	5.257	1.46279e-07	4.82478e-06
INPP5F	799.915	1.965	7.802	6.11316e-15	2.08518e-12
PRKRA-AS1	105.266	1.965	4.676	2.92009e-06	5.29668e-05
EXOC6B	184.315	1.963	3.866	0.000110802	0.000886563
ZNF292	1343.99	1.961	5.599	2.15164e-08	9.80153e-07
KMT2C	1530.32	1.961	4.731	2.23782e-06	4.29148e-05
FMNL1	207.173	1.954	4.45	8.59594e-06	0.000122668
VAV3	103.394	1.939	3.94	8.13196e-05	0.000701143
PRKCB	1167.65	1.938	6.032	1.61458e-09	1.20106e-07
HUWE1	4089.7	1.927	5.247	1.5453e-07	5.04931e-06
ZNF217	687.145	1.92	7.209	5.65571e-13	1.38763e-10
FAM49A	322.47	1.919	4.349	1.37044e-05	0.000175992
SLC35D1	327.131	1.917	5.714	1.10489e-08	5.74421e-07
ZBTB37	299.207	1.916	5.917	3.28547e-09	2.09805e-07
AC010889.2	28.292	1.914	3.997	6.41751e-05	0.000582406
ARHGEF37	153.025	1.913	4.041	5.32866e-05	0.000505572
LRP12	60.671	1.912	3.911	9.18419e-05	0.000764915
LIF	205.051	1.911	4.967	6.79243e-07	1.72087e-05
HERC1	1667.16	1.902	4.681	2.8596e-06	5.22516e-05
ZNF649	120.61	1.898	5.236	1.64011e-07	5.29721e-06
KAT6A	1534.74	1.893	5.207	1.91685e-07	5.97042e-06
COBLL1	849.707	1.892	6.443	1.1708e-10	1.40808e-08
SYNGAP1	464.624	1.891	5.62	1.91332e-08	8.91926e-07
PSD4	615.74	1.888	7.822	5.1932e-15	1.81567e-12
GRK3	398.969	1.885	7.164	7.83139e-13	1.77083e-10
MFGE8	247.612	1.881	6.233	4.58956e-10	4.10473e-08
FNBP1L	261.696	1.878	5.951	2.66149e-09	1.78947e-07
ALMS1	887.526	1.878	5.691	1.26099e-08	6.36244e-07
WDFY3	608.882	1.876	4.998	5.80395e-07	1.50312e-05
CCSAP	190.069	1.874	4.008	6.13268e-05	0.000561661
FUT9	337.471	1.873	6.598	4.17243e-11	5.50485e-09
PRAG1	188.108	1.872	5.055	4.30253e-07	1.15713e-05
LMO7	83.236	1.872	4.731	2.23076e-06	4.28532e-05
SAMD9	100.188	1.872	4.668	3.03989e-06	5.46826e-05
ASH1L	738.325	1.87	5.152	2.57167e-07	7.68478e-06
SLFN14	276.977	1.865	3.832	0.000126863	0.000984014
AKAP11	943.554	1.863	5.073	3.91333e-07	1.08158e-05
MGA	2261.08	1.859	5.965	2.44289e-09	1.69128e-07
RALGPS2	483.155	1.858	4.748	2.05644e-06	4.07356e-05
ZBTB41	125.316	1.857	5.984	2.18098e-09	1.54046e-07
VPS13D	710.341	1.857	4.608	4.06817e-06	6.90038e-05
BOD1L1	1020.3	1.847	5.058	4.23569e-07	1.14577e-05
CR2	72.996	1.847	4.743	2.11042e-06	4.13364e-05
CEP350	1506.9	1.845	5.262	1.42662e-07	4.71661e-06
WIPF1	304.174	1.845	4.462	8.11541e-06	0.000117509
DIP2B	857.543	1.844	7.254	4.04565e-13	1.01033e-10
NSD1	1495.51	1.842	5.469	4.53409e-08	1.78618e-06
PARP4	1632.71	1.839	5.123	3.01076e-07	8.68154e-06
HIVEP1	318.46	1.837	5.191	2.09188e-07	6.45806e-06
SNTB2	91.83	1.837	4.4	1.08088e-05	0.000145347
DYNC1H1	5034.42	1.835	4.743	2.10495e-06	4.13364e-05
AKAP9	924.652	1.835	4.604	4.15071e-06	7.00213e-05
KCNAB2	352.943	1.829	5.56	2.69651e-08	1.16033e-06
NPAS1	50.023	1.829	4.832	1.34967e-06	2.96779e-05
ANKRD36C	74.611	1.828	4.32	1.55747e-05	0.000193783
ACSL4	1768.41	1.827	7.043	1.88734e-12	3.6659e-10
ARMCX4	134.331	1.826	6.259	3.87404e-10	3.58798e-08
ZNF160	241.573	1.825	5.942	2.82004e-09	1.87801e-07
LRRC37A4P	126.709	1.821	4.327	1.5091e-05	0.00018962
CHD9	1103.91	1.82	5.247	1.54978e-07	5.05214e-06
SH3KBP1	534.379	1.818	4.823	1.41371e-06	3.08918e-05
VPS13C	1027.83	1.817	4.611	4.00788e-06	6.83092e-05
RHEX	1147.31	1.814	4.597	4.28764e-06	7.18116e-05
CEP55	304.114	1.811	7.956	1.77048e-15	7.98714e-13
GAN	102.827	1.808	5.85	4.91584e-09	2.95056e-07
RNF111	587.734	1.806	7.828	4.95466e-15	1.77669e-12
ARL10	124.076	1.805	6.088	1.13982e-09	9.00585e-08
LUZP1	165.036	1.805	5.31	1.0971e-07	3.76053e-06
ATP11A	904.046	1.804	5.391	7.02536e-08	2.56526e-06
DENND4C	1110.83	1.804	4.803	1.56325e-06	3.33771e-05
ANKRD36B	42.431	1.801	4.269	1.96442e-05	0.000231639
QSER1	779.574	1.8	6.042	1.52313e-09	1.13977e-07
MPDZ	269.015	1.8	5.157	2.50658e-07	7.52751e-06
LINC01366	231.202	1.795	5.642	1.6857e-08	8.0459e-07
APH1B	70.049	1.794	4.54	5.63531e-06	8.94549e-05
MYO9A	931.683	1.793	5.177	2.2509e-07	6.87312e-06
VDR	80.745	1.793	4.727	2.27441e-06	4.34531e-05
ZNF510	145.887	1.79	6.313	2.74452e-10	2.72213e-08
MRTFB	339.038	1.777	4.952	7.35759e-07	1.84071e-05
PAPSS1	387.755	1.768	4.491	7.09651e-06	0.000107176
PLEKHA5	127.719	1.767	4.683	2.82707e-06	5.18853e-05
AHCYL2	113.129	1.766	4.738	2.16299e-06	4.18387e-05
ITGB7	51.716	1.76	4.923	8.51372e-07	2.06709e-05
EEA1	331.288	1.759	6.014	1.81463e-09	1.33567e-07
ARMCX1	295.417	1.758	5.472	4.44327e-08	1.76032e-06
PANK1	142.162	1.757	5.792	6.93712e-09	3.92776e-07
HERC2	948.068	1.757	4.959	7.07448e-07	1.77944e-05
SNAI2	83.433	1.752	5.741	9.40477e-09	5.02006e-07
VPS13A	2215.47	1.745	4.526	6.01036e-06	9.3714e-05
USP34	2397.38	1.743	5.974	2.3215e-09	1.63147e-07
CASP8AP2	1290.73	1.736	5.885	3.97717e-09	2.46279e-07
ZNF609	750.852	1.735	5.649	1.61329e-08	7.77873e-07
ANKRD17	2587.2	1.735	5.262	1.4216e-07	4.71115e-06
MFAP3	349.99	1.735	5.075	3.87744e-07	1.07591e-05
TRIM38	159.374	1.732	5.607	2.05922e-08	9.44204e-07
WT1	331.304	1.732	5.086	3.64786e-07	1.02348e-05
STARD8	172.351	1.725	5.619	1.92248e-08	8.93217e-07
TUT4	200.641	1.724	4.923	8.51237e-07	2.06709e-05
KAT6B	562.783	1.723	5.986	2.15304e-09	1.52844e-07
ASXL2	1625.75	1.723	5.707	1.14866e-08	5.91935e-07
NBPF3	85.89	1.72	4.463	8.08294e-06	0.000117261
TAOK1	1169.73	1.718	4.98	6.35187e-07	1.61805e-05
IGF2R	3148.03	1.718	4.898	9.7007e-07	2.28797e-05
ZKSCAN8	1361.34	1.717	5.54	3.02127e-08	1.28819e-06
BPTF	1705.93	1.717	5.126	2.95845e-07	8.57215e-06
SLC6A6	156.452	1.715	3.895	9.81917e-05	0.000808247
PSMB8	124.366	1.714	4.526	6.01083e-06	9.3714e-05
IFIT3	49.724	1.712	3.856	0.000115073	0.000912263
SHPRH	806.981	1.709	6.506	7.7273e-11	9.7357e-09
POLR2A	3212.92	1.707	5.113	3.17509e-07	9.11779e-06
USF3	406.832	1.707	4.743	2.10834e-06	4.13364e-05
PRR14L	1229.22	1.704	5.509	3.61211e-08	1.50792e-06
ANKRD36	122.884	1.698	5.778	7.54961e-09	4.23831e-07
BDP1	1354.65	1.698	5.493	3.95135e-08	1.62052e-06
BRWD3	773.824	1.696	4.432	9.32686e-06	0.000130567
LRP4	155.92	1.693	3.89	0.000100439	0.000823551
KSR1	2761.75	1.692	5.884	3.99909e-09	2.46376e-07
IQGAP2	1161.88	1.692	4.622	3.80861e-06	6.55953e-05
ACACB	162.236	1.691	5.806	6.38036e-09	3.70155e-07
ZEB1	113.292	1.689	4.623	3.78811e-06	6.54333e-05
HECTD4	1549.16	1.688	4.145	3.39493e-05	0.000355109
SIPA1L1	491.46	1.684	7.147	8.85609e-13	1.90565e-10
GATA2	1732.96	1.681	5.621	1.90126e-08	8.89268e-07
KAZN	45.324	1.681	3.96	7.49244e-05	0.000658591
FBXL14	97.247	1.68	4.428	9.51171e-06	0.000132054
MKI67	7805.22	1.679	4.503	6.70386e-06	0.000103026
ZKSCAN1	823.21	1.672	6.923	4.4093e-12	7.90564e-10
ZNF611	91.924	1.672	4.872	1.10328e-06	2.52514e-05
RALGAPA2	451.273	1.668	5.297	1.17971e-07	4.01418e-06
HSPA2	69.389	1.666	5.151	2.58734e-07	7.71514e-06
PIK3C2A	642.633	1.664	5.137	2.79315e-07	8.17201e-06
ZNF280C	97.575	1.664	4.467	7.91441e-06	0.00011602
NCOA3	431.885	1.663	5.827	5.62822e-09	3.29333e-07
FNIP2	1845.47	1.659	6.323	2.56972e-10	2.62318e-08
SLC39A10	1920.84	1.651	7.627	2.40716e-14	7.3183e-12
LRP6	424.204	1.647	5.082	3.73548e-07	1.03858e-05
USP54	207.812	1.647	4.791	1.66069e-06	3.50298e-05
REV3L	1515.26	1.646	4.776	1.78454e-06	3.68093e-05
GTF2I	862.109	1.645	4.126	3.69261e-05	0.000378324
SMPDL3B	82.33	1.644	4.06	4.89742e-05	0.000472022
SATB2	759.4	1.641	6.01	1.8498e-09	1.35265e-07
ASPH	312.1	1.64	6.13	8.76775e-10	7.12889e-08
DIXDC1	248.442	1.639	5.959	2.5362e-09	1.72179e-07
LAMC1	359.416	1.633	5.127	2.94927e-07	8.57215e-06
ANKIB1	994.052	1.631	5.375	7.64456e-08	2.74126e-06
PTPDC1	75.03	1.626	4.677	2.90868e-06	5.28971e-05
BRCA2	949.713	1.626	4.337	1.44545e-05	0.000183603
ATRX	1250.98	1.618	4.811	1.50372e-06	3.23034e-05
RELN	13347.5	1.617	4.49	7.12054e-06	0.000107423
GPSM3	76.852	1.615	4.652	3.28988e-06	5.83869e-05
CRIM1	1686.18	1.615	4.644	3.42462e-06	6.0395e-05
KIF3A	155.994	1.614	4.306	1.66113e-05	0.000203423
NMT2	418.782	1.613	5.382	7.38331e-08	2.67501e-06
SLC16A7	541.597	1.612	4.754	1.99911e-06	3.98824e-05
RBBP9	128.931	1.611	4.258	2.05959e-05	0.000239828
MED12	864.277	1.607	4.62	3.84378e-06	6.59573e-05
MAST4	106.588	1.602	4.628	3.69333e-06	6.4004e-05
RGS20	74.872	1.601	5.18	2.21528e-07	6.77914e-06
STXBP5	596.449	1.6	5.841	5.18661e-09	3.09977e-07
IRAK3	901.242	1.597	4.615	3.93961e-06	6.73538e-05
TNS3	1597.89	1.596	6.343	2.2547e-10	2.35687e-08
KIF13B	418.186	1.596	4.933	8.08782e-07	1.98088e-05
ERC1	363.912	1.592	5.051	4.38538e-07	1.17417e-05
UBXN7	1368.08	1.591	5.154	2.55457e-07	7.65002e-06
APAF1	235.766	1.589	5.246	1.554e-07	5.05412e-06
ANKRD50	400.559	1.586	5.572	2.5152e-08	1.10613e-06
PIKFYVE	1296.97	1.586	4.378	1.19692e-05	0.000157915
C1RL-AS1	47.116	1.585	4.188	2.81814e-05	0.000305754
ASPM	3046.97	1.584	5.051	4.39108e-07	1.17417e-05
CEP170	342.755	1.581	5.506	3.67868e-08	1.52942e-06
TASOR2	718.819	1.579	4.611	4.01681e-06	6.83396e-05
MBOAT7	830.481	1.576	6.491	8.49922e-11	1.06126e-08
TNFAIP8	224.713	1.575	4.699	2.61087e-06	4.89126e-05
TULP4	373.801	1.574	5.932	2.98449e-09	1.95954e-07
CYP4F26P	109.517	1.568	5.368	7.95269e-08	2.82999e-06
DOCK6	56.11	1.568	4.116	3.85787e-05	0.000393526
ALS2	2912.42	1.567	7.556	4.15919e-14	1.2118e-11
HLA-E	143.513	1.567	4.268	1.9697e-05	0.000232067
ZNF106	1489.62	1.56	5.709	1.13798e-08	5.8943e-07
FCHO1	394.961	1.557	5.222	1.76702e-07	5.59627e-06
ZBTB21	202.405	1.553	4.354	1.33391e-05	0.000172049
CCSER2	70.72	1.551	4.185	2.84721e-05	0.000308191
SEC24A	913.594	1.549	6.008	1.87579e-09	1.35922e-07
AFF1	3355.51	1.549	4.784	1.71952e-06	3.58383e-05
BAZ2B	259.672	1.547	4.623	3.79109e-06	6.54333e-05
TBC1D10A	73.851	1.545	5.145	2.6735e-07	7.90464e-06
KIF14	1106.13	1.542	5.264	1.40821e-07	4.67788e-06
CLIP1	183.253	1.542	4.592	4.38329e-06	7.29765e-05
KIT	5989.19	1.54	4.355	1.32781e-05	0.00017178
GPATCH8	1133.3	1.537	5.317	1.05651e-07	3.63923e-06
CHD7	1360.24	1.537	5.14	2.75027e-07	8.08035e-06
UBN2	900.204	1.537	4.418	9.95398e-06	0.00013621
ZFYVE16	236.082	1.536	4.194	2.73656e-05	0.000297827
RIF1	2463.57	1.534	5.503	3.7395e-08	1.54724e-06
MED13L	1853.07	1.529	4.421	9.80716e-06	0.000134767
SETD2	1955.25	1.527	4.859	1.18145e-06	2.66925e-05
MSN	3475.66	1.523	5.36	8.29984e-08	2.93114e-06
CELF2	1272.6	1.523	3.904	9.47637e-05	0.000784558
EIF2AK2	806.898	1.52	5.952	2.65119e-09	1.78947e-07
ZNF318	1868.91	1.519	5.364	8.13114e-08	2.88614e-06
ITSN2	958.001	1.517	5.386	7.18786e-08	2.61671e-06
DLG4	120.228	1.517	4.027	5.63979e-05	0.000528636
ATXN7L1	158.752	1.511	4.263	2.01561e-05	0.000236281
HOOK3	951.634	1.51	5.092	3.54418e-07	9.9729e-06
NPAT	1098.59	1.508	5.513	3.53603e-08	1.48058e-06
GM2A	1296.92	1.508	4.549	5.37894e-06	8.64139e-05
CHM	164.661	1.506	5.532	3.16016e-08	1.33519e-06
DOCK8	388.498	1.505	5.213	1.85689e-07	5.82255e-06
KDM5B	1258.94	1.504	6.364	1.96804e-10	2.11716e-08
A4GALT	1033.69	-1.508	-4.307	1.65462e-05	0.000202803
MRPL54	1200.96	-1.509	-5.232	1.67563e-07	5.36239e-06
PET100	174.032	-1.514	-4.105	4.04683e-05	0.000407742
NDUFA11	770.392	-1.517	-5.368	7.95036e-08	2.82999e-06
AHSP	18817	-1.517	-4.671	3.00136e-06	5.423e-05
ALAS2	23158.6	-1.522	-5.397	6.79309e-08	2.51326e-06
BTG2	1856.15	-1.527	-5.062	4.14638e-07	1.12596e-05
GYPA	3902.72	-1.533	-5.027	4.97929e-07	1.31885e-05
MINCR	76.258	-1.533	-4.261	2.0344e-05	0.000237687
EIF1AY	2617.23	-1.539	-5.634	1.75623e-08	8.26963e-07
SCAND1	627.768	-1.542	-4.908	9.20353e-07	2.19644e-05
TNRC6C-AS1	310.76	-1.544	-4.906	9.30398e-07	2.21286e-05
UROD	11464.1	-1.552	-6.935	4.06454e-12	7.38215e-10
SNHG12	389.587	-1.552	-4.044	5.26148e-05	0.000499537
NDUFAF8	969.665	-1.553	-4.746	2.07542e-06	4.09613e-05
TSC22D1	3730.85	-1.554	-9.07	1.18917e-19	1.1087e-16
LMO3	1481.65	-1.563	-4.757	1.96741e-06	3.95313e-05
AC007383.2	62.281	-1.566	-4.13	3.62928e-05	0.000374395
BEX1	458.483	-1.57	-5.021	5.13535e-07	1.35761e-05
GSN	104.904	-1.582	-5.386	7.20368e-08	2.61671e-06
REX1BD	791.372	-1.6	-4.47	7.81795e-06	0.000115088
ELMO3	169.832	-1.607	-3.852	0.000117169	0.000924956
SMIM1	1725.17	-1.611	-5.098	3.42695e-07	9.68199e-06
SLC6A9	1036.24	-1.611	-4.318	1.57165e-05	0.000195027
ELAC1	100.167	-1.628	-4.459	8.23063e-06	0.000118282
ROGDI	491.147	-1.641	-6.113	9.78119e-10	7.81657e-08
AAMDC	189.19	-1.642	-4.763	1.91033e-06	3.86881e-05
GYPB	1839.67	-1.647	-5.349	8.83556e-08	3.09688e-06
SNHG16	2181.38	-1.65	-5.823	5.77442e-09	3.3648e-07
SLC30A1	998.51	-1.659	-3.877	0.000105766	0.000855981
BLVRB	21746.6	-1.67	-6.156	7.45466e-10	6.16884e-08
AC021713.1	36.204	-1.671	-4.066	4.78062e-05	0.000463962
SNHG9	74.455	-1.685	-4.324	1.52993e-05	0.000191207
LINC00526	43.812	-1.692	-4.086	4.38154e-05	0.000433045
PRRT1	138.566	-1.702	-5.057	4.25778e-07	1.14952e-05
ATF5	860.74	-1.723	-6.077	1.22541e-09	9.57397e-08
GADD45A	536.008	-1.757	-6.252	4.05503e-10	3.66893e-08
ATP5IF1	5546.02	-1.768	-6.442	1.17801e-10	1.40808e-08
PIGQ	2691.27	-1.782	-6.716	1.8667e-11	2.80708e-09
AL391988.1	67.706	-1.782	-4.541	5.60728e-06	8.91111e-05
CKB	3480.19	-1.791	-7.959	1.733e-15	7.98714e-13
JUND	2775.44	-1.807	-5.293	1.20227e-07	4.08101e-06
AGER	145.664	-1.906	-5.489	4.04824e-08	1.64577e-06
MATK	130.59	-1.906	-4.314	1.60191e-05	0.000197729
MGST3	2846.44	-1.91	-6.252	4.05987e-10	3.66893e-08
AC139530.2	51.161	-1.968	-4.558	5.15604e-06	8.3361e-05
AC106795.2	108.928	-1.995	-6.366	1.93672e-10	2.09961e-08
SLC25A39	10927	-1.998	-7.691	1.45648e-14	4.73696e-12
AL021707.6	64.843	-2.002	-3.855	0.000115712	0.000916329
SNHG19	179.908	-2.013	-4.66	3.15665e-06	5.63803e-05
SLC22A4	432.274	-2.018	-4.276	1.90234e-05	0.000226998
UQCC3	617.059	-2.075	-6.842	7.79193e-12	1.282e-09
AP001033.2	109.599	-2.141	-4.257	2.06881e-05	0.000240536
RGCC	896.863	-2.2	-6.269	3.6229e-10	3.4234e-08
ACKR1	345.35	-2.25	-5.715	1.09959e-08	5.73795e-07
PHOSPHO1	1469.1	-2.255	-7.87	3.53639e-15	1.37379e-12
TSPAN5	237.548	-2.286	-3.954	7.69167e-05	0.00067272
MYL4	1885.26	-2.336	-6.318	2.65583e-10	2.65298e-08
SCPEP1	975.067	-2.394	-6.049	1.4545e-09	1.09953e-07
HBA1	22511.3	-2.427	-5.671	1.42294e-08	6.95797e-07
CELF3	25.155	-2.438	-3.872	0.000108021	0.0008687
PAQR9	111.974	-2.495	-4.582	4.59812e-06	7.59206e-05
C14orf180	16.515	-2.507	-4.099	4.15711e-05	0.000416157
ATF3	124.962	-2.521	-4.551	5.33815e-06	8.60069e-05
ZFPM2	176.955	-2.528	-5.065	4.07492e-07	1.11304e-05
RUNDC3A	92.092	-2.637	-4.594	4.35196e-06	7.25456e-05
AC003102.1	25.425	-2.697	-4.797	1.60702e-06	3.41034e-05
AC145207.5	132.048	-2.849	-5.609	2.02969e-08	9.39909e-07
AL035071.1	56.982	-2.884	-4.821	1.42997e-06	3.11984e-05
SERPINB6	86.265	-2.941	-6.444	1.16189e-10	1.40808e-08
TMEM86B	331.282	-3.051	-7.835	4.68984e-15	1.72599e-12
AC079466.1	281.944	-3.315	-5.354	8.60451e-08	3.03108e-06
AC100835.2	368.56	-3.636	-6.624	3.50107e-11	4.75363e-09
AQP1	2248.98	-3.816	-11.095	1.32608e-28	3.91329e-25
PITX1	151.521	-4.037	-6.382	1.75349e-10	1.94624e-08
CYP4F32P	23.436	-4.093	-5.921	3.20194e-09	2.05652e-07
AC026403.1	75.411	-5.69	-11.263	2.00728e-29	9.35728e-26

## Sheet: H2A.X WT-KO D6 DEGs
Gene	Base Mean	Log2FoldChange	Stat	pvalue	padj
SMAD1	229.937	5.631	8.252	1.55983e-16	1.02424e-13
RAB4A	538.958	5.355	18.066	5.91712e-73	8.54787e-69
MAGED1	213.653	5.068	5.742	9.38103e-09	4.00942e-07
ZNF569	83.83	5.049	7.205	5.80514e-13	1.49752e-10
RFTN1	65.564	5.048	5.985	2.15911e-09	1.35024e-07
B3GALNT1	176.49	4.928	8.137	4.06546e-16	2.44707e-13
HRH2	74.445	4.82	6.217	5.06256e-10	4.45937e-08
UNC13B	166.791	4.745	6.249	4.12664e-10	3.79703e-08
AL162595.1	72.282	4.69	7.476	7.6545e-14	2.46723e-11
UBE2C	242.668	4.656	10.364	3.62442e-25	8.72641e-22
PFKFB2	133.045	4.604	9.239	2.49847e-20	2.4062e-17
RNF217	18.432	4.462	4.375	1.21346e-05	0.000106823
PDGFC	89.714	4.439	6.873	6.30115e-12	1.11008e-09
SLFN13	65.569	4.35	5.695	1.23087e-08	4.9119e-07
ARHGAP5	89.923	4.257	5.657	1.54145e-08	5.76362e-07
ANKH	225.552	4.109	7.484	7.18593e-14	2.41414e-11
MACC1	165.273	3.969	8.387	4.97859e-17	3.59604e-14
ZNF724	26.715	3.902	4.957	7.14654e-07	1.14838e-05
SLFN14	276.977	3.896	7.476	7.68554e-14	2.46723e-11
KIAA1211L	98.405	3.868	7.735	1.03612e-14	4.15773e-12
ARHGEF37	153.025	3.841	7.56	4.01848e-14	1.45127e-11
ACSL6	23.138	3.79	4.255	2.09439e-05	0.000165422
CRYBG3	241.117	3.709	8.111	5.0313e-16	2.67547e-13
TRIM61	35.803	3.705	4.922	8.55699e-07	1.31505e-05
USP9Y	127.059	3.686	7.155	8.39686e-13	2.05595e-10
CA3	567.661	3.594	5.794	6.89216e-09	3.21175e-07
CARD6	161.847	3.528	7.469	8.05758e-14	2.53043e-11
FAM92A	133.43	3.511	7.938	2.052e-15	9.5623e-13
HUNK	77.332	3.451	6.87	6.43055e-12	1.11922e-09
ZNF699	19.676	3.397	4.578	4.69832e-06	4.98692e-05
HERC6	54.734	3.33	6.754	1.43488e-11	2.32903e-09
LRP1	158.137	3.33	4.905	9.33838e-07	1.39362e-05
LRRC2	27.542	3.33	4.616	3.90713e-06	4.30015e-05
EPSTI1	69.74	3.279	5.042	4.6064e-07	8.3598e-06
ZC3HAV1L	55.791	3.277	5.082	3.72707e-07	6.99237e-06
ZNF14	50.653	3.25	6.027	1.67071e-09	1.10206e-07
PLEKHA5	127.719	3.204	6.884	5.80915e-12	1.04899e-09
FGD4	109.723	3.204	6.55	5.76578e-11	7.93262e-09
RORA	191.606	3.202	6.725	1.76004e-11	2.76364e-09
CMKLR1	16.786	3.192	3.814	0.00013688	0.000764346
MAP3K5	41.282	3.187	5.632	1.77955e-08	6.49456e-07
PDZK1IP1	445.753	3.186	7.136	9.60717e-13	2.31309e-10
TLN2	263.828	3.159	9.878	5.20187e-23	6.26219e-20
ZNF829	12.428	3.156	4.188	2.81244e-05	0.00021235
HERC5	30.967	3.15	4.045	5.22235e-05	0.000347341
FMNL3	114.044	3.13	7.002	2.52111e-12	5.60307e-10
ZNF607	52.195	3.113	6.429	1.28339e-10	1.54498e-08
COL15A1	311.82	3.112	8.662	4.65277e-18	3.53758e-15
TNS1	80.833	3.097	4.027	5.65646e-05	0.00036986
NFAT5	287.728	3.082	6.081	1.19669e-09	8.73103e-08
ME3	53.592	3.051	5.468	4.55601e-08	1.37979e-06
VILL	52.4	3.008	4.187	2.83085e-05	0.000213436
ZNF570	27.073	3.005	4.83	1.36779e-06	1.85881e-05
RGS3	126.849	2.994	5.974	2.31931e-09	1.41969e-07
SELENOP	56.126	2.985	4.399	1.08871e-05	9.75044e-05
FAM13A	108.241	2.982	4.298	1.72204e-05	0.000141908
TNXB	429.292	2.978	6.415	1.41025e-10	1.66988e-08
POMK	109.454	2.959	5.813	6.12889e-09	2.90288e-07
IFIT3	49.724	2.957	6.182	6.3308e-10	5.34823e-08
HECTD2	23.896	2.954	3.743	0.000182075	0.000969142
TBC1D2B	50.379	2.946	5.006	5.57129e-07	9.62713e-06
MCTP2	96.382	2.939	7.272	3.53543e-13	9.45793e-11
HEPACAM2	25.21	2.912	4.056	4.98834e-05	0.000334703
LPIN1	107.874	2.876	6.989	2.76126e-12	5.95361e-10
RUNX1T1	26.838	2.866	4.544	5.51973e-06	5.68745e-05
AKAP6	13.122	2.861	4.091	4.30148e-05	0.000296183
ZNF669	38.64	2.854	4.487	7.22399e-06	7.04168e-05
HIP1	29.022	2.847	4.343	1.40608e-05	0.000120762
REL	155.443	2.846	5.94	2.85663e-09	1.66548e-07
SHROOM2P1	12.321	2.831	3.945	7.97396e-05	0.000489553
ZNF649	120.61	2.815	7.178	7.08477e-13	1.7646e-10
ZNF542P	88.217	2.797	6.095	1.09653e-09	8.12904e-08
NBEAL1	156.055	2.796	5.614	1.97391e-08	6.98901e-07
SMOX	297.003	2.796	4.118	3.82343e-05	0.000269694
IL1R1	70.59	2.772	4.765	1.88905e-06	2.40222e-05
NEO1	132.983	2.768	4.807	1.52919e-06	2.03529e-05
FNBP1L	261.696	2.741	7.918	2.41531e-15	1.05732e-12
PRRG4	114.964	2.735	8.107	5.18574e-16	2.67547e-13
SAMD9L	284.157	2.735	7.299	2.8994e-13	8.21268e-11
PDK4	29.735	2.714	3.84	0.000122796	0.000699218
MGAT4A	17.223	2.713	3.876	0.000106279	0.000617084
AASS	119.084	2.71	5.19	2.10747e-07	4.51698e-06
EP300	1847.72	2.644	6.326	2.52227e-10	2.58416e-08
RALGPS2	483.155	2.641	6.604	4.01307e-11	5.73195e-09
PIK3CG	51.883	2.623	3.861	0.000112747	0.000650198
DENND4C	1110.83	2.613	6.965	3.28487e-12	6.87727e-10
GFOD1	116.512	2.568	6.138	8.35598e-10	6.52489e-08
RUNX3	55.171	2.556	3.915	9.03359e-05	0.000543521
ALPL	385.919	2.549	6.455	1.08107e-10	1.38205e-08
KLHL11	103.802	2.487	5.03	4.89729e-07	8.76658e-06
ZNF254	132.875	2.481	7.929	2.21083e-15	9.9805e-13
AC018638.4	38.61	2.475	4.312	1.62124e-05	0.000135144
ZNF160	241.573	2.472	7.912	2.5349e-15	1.07703e-12
EPB41L5	43.621	2.471	4.598	4.27588e-06	4.6126e-05
AC138932.1	27.588	2.452	3.937	8.24522e-05	0.000504065
CCSAP	190.069	2.45	5.023	5.07687e-07	8.99883e-06
N4BP2	580.939	2.444	7.336	2.20133e-13	6.48987e-11
SYDE2	131.244	2.423	5.149	2.62175e-07	5.3494e-06
AC104447.1	58.072	2.421	5.128	2.9262e-07	5.77382e-06
AURKC	164.921	2.406	6.947	3.72434e-12	7.47248e-10
ZNF441	124.063	2.402	6.874	6.23907e-12	1.11008e-09
SRCAP	84.691	2.362	5.701	1.19397e-08	4.81403e-07
SLAIN1	17.351	2.348	3.922	8.7845e-05	0.000531189
ZNF525	223.661	2.346	9.129	6.88519e-20	6.21646e-17
DLC1	69.868	2.326	4.031	5.55041e-05	0.000364124
MRTFB	339.038	2.322	6.349	2.16875e-10	2.27027e-08
KIAA1211	235.06	2.321	5.342	9.17933e-08	2.36794e-06
WNK1	5151.76	2.312	6.03	1.63849e-09	1.0862e-07
ZNF845	320.611	2.294	9.935	2.92695e-23	3.84388e-20
MICAL3	649.496	2.283	5.096	3.46082e-07	6.60437e-06
KAT6A	1534.74	2.279	6.246	4.21272e-10	3.8517e-08
FAM184A	59.699	2.275	3.914	9.08618e-05	0.000546002
AGPAT4	119.82	2.274	3.939	8.18086e-05	0.000500766
BRWD3	773.824	2.273	5.896	3.73194e-09	1.98936e-07
SNX18P7	25.578	2.273	3.904	9.4489e-05	0.000562418
ZNF541	24.127	2.271	3.817	0.000135195	0.000757576
TBC1D8B	32.485	2.265	3.737	0.000186184	0.000986652
SQOR	58.553	2.259	4.416	1.00737e-05	9.17561e-05
TMEM63C	59.219	2.254	5.749	8.96332e-09	3.90012e-07
ZNF137P	32.475	2.254	4.069	4.71937e-05	0.000319326
ZEB1	113.292	2.248	5.936	2.92831e-09	1.6772e-07
CCDC186	299.331	2.241	6.232	4.6128e-10	4.15182e-08
LINC00665	29.54	2.234	3.877	0.000105917	0.000616207
NOTCH2	359.656	2.233	5.745	9.17449e-09	3.96609e-07
LRRC7	29.654	2.229	4.077	4.56789e-05	0.000311263
PLEKHA1	82.764	2.224	4.515	6.32311e-06	6.34331e-05
ATP9A	309.333	2.213	10.058	8.50433e-24	1.53567e-20
AFDN	50.062	2.208	4.246	2.17274e-05	0.000170677
E2F7	221.571	2.203	5.057	4.26138e-07	7.8221e-06
BMF	50.898	2.196	3.778	0.000158039	0.000860548
CPEB4	1321.68	2.19	5.152	2.57403e-07	5.29693e-06
KIF1B	366.397	2.187	5.139	2.76657e-07	5.54374e-06
BOD1L1	1020.3	2.186	5.955	2.59427e-09	1.54988e-07
CARNS1	111.927	2.173	4.949	7.47667e-07	1.18821e-05
ASH1L	738.325	2.166	5.939	2.87072e-09	1.66548e-07
PTGR1	97.213	2.164	5.492	3.98272e-08	1.22154e-06
TMPPE	61.353	2.155	4.755	1.98171e-06	2.49371e-05
PLEKHH2	88.85	2.148	4.538	5.66599e-06	5.80915e-05
PHLPP2	422.061	2.136	6.069	1.29086e-09	9.1446e-08
NCOA2	1238.14	2.119	6.154	7.56352e-10	6.07015e-08
CTSS	139.681	2.107	3.91	9.24362e-05	0.000553162
SFMBT2	69.338	2.1	5.106	3.29733e-07	6.3342e-06
NOMO2	77.692	2.098	4.647	3.36888e-06	3.81401e-05
KMT2D	1373.28	2.096	5.007	5.52681e-07	9.57318e-06
MPZL1	134.102	2.095	5.396	6.83081e-08	1.85834e-06
DDX60	285.923	2.094	6.36	2.01975e-10	2.13469e-08
CAMK1D	90.746	2.094	3.847	0.000119423	0.000683511
CAPS2	130.569	2.093	5.852	4.87087e-09	2.45173e-07
KMT2E	1264.9	2.093	5.819	5.92289e-09	2.83318e-07
ATP7A	1681.06	2.088	6.483	9.01299e-11	1.17299e-08
KMT2A	1071.45	2.087	5.427	5.7468e-08	1.65046e-06
POLR2A	3212.92	2.079	6.239	4.40107e-10	3.99861e-08
MAP9	121.085	2.066	5.919	3.24823e-09	1.81174e-07
ERCC5	43.858	2.063	4.167	3.08912e-05	0.000227101
SLC24A1	31.974	2.061	4.466	7.9616e-06	7.63701e-05
KMT2C	1530.32	2.056	4.87	1.11454e-06	1.5957e-05
PSD4	615.74	2.047	8.2	2.40762e-16	1.5122e-13
FRYL	1431.19	2.047	5.257	1.4606e-07	3.39479e-06
MICAL2	1415.55	2.045	5.542	2.99266e-08	9.67157e-07
RELN	13347.5	2.044	5.731	9.99446e-09	4.18493e-07
FAS	92.214	2.044	5.283	1.27284e-07	3.0478e-06
DYNC2H1	208.998	2.041	4.314	1.60091e-05	0.000133991
MFAP3	349.99	2.039	5.865	4.483e-09	2.31291e-07
MED13L	1853.07	2.033	5.869	4.39097e-09	2.28996e-07
ZNF292	1343.99	2.032	5.773	7.79124e-09	3.52828e-07
TUT4	200.641	2.031	5.529	3.22341e-08	1.02793e-06
UBASH3A	54.048	2.031	5.061	4.15987e-07	7.71418e-06
IRS1	105.843	2.03	5.778	7.54705e-09	3.47212e-07
TRAPPC10	719.321	2.028	5.868	4.42349e-09	2.29863e-07
FOXO3	1899.93	2.026	4.882	1.04992e-06	1.52434e-05
HELZ	1179.45	2.025	5.721	1.05973e-08	4.34911e-07
VPS13D	710.341	2.02	4.946	7.55735e-07	1.19669e-05
DMXL1	926.835	2.017	5.504	3.71482e-08	1.15656e-06
NCR3LG1	710.699	2.015	3.793	0.000148613	0.000819415
MOCOS	49.024	2.013	4.166	3.10538e-05	0.000227717
XRN1	906.604	2.011	5.596	2.19743e-08	7.54015e-07
RAPGEF2	2046.06	2.006	5.562	2.66747e-08	8.77805e-07
ARMCX1	295.417	2.003	5.677	1.37202e-08	5.34237e-07
AKAP11	943.554	1.99	5.424	5.81902e-08	1.66437e-06
GPR160	98.057	1.987	5.745	9.19729e-09	3.96609e-07
AKAP13	285.048	1.986	5.292	1.21027e-07	2.94337e-06
TET3	1683.82	1.982	5.057	4.24944e-07	7.82006e-06
VPS13B	2370.88	1.969	4.802	1.569e-06	2.07372e-05
SAMD9	100.188	1.963	4.621	3.81655e-06	4.23131e-05
VPS13A	2215.47	1.962	5.098	3.43559e-07	6.56489e-06
ANKRD17	2587.2	1.946	5.922	3.17733e-09	1.77906e-07
HIPK1	2178.24	1.939	5.81	6.24229e-09	2.94693e-07
RNF144B	39.119	1.93	3.838	0.000124254	0.000706129
SLC37A1	134.36	1.923	4.465	8.00397e-06	7.6582e-05
TRRAP	1115.74	1.922	5.209	1.8937e-07	4.15096e-06
KAT6B	562.783	1.921	6.59	4.38765e-11	6.15378e-09
BRPF3	799.94	1.914	6.453	1.094e-10	1.38631e-08
FZD6	539.296	1.913	7.063	1.63369e-12	3.80651e-10
SLC30A1	998.51	1.912	4.549	5.3931e-06	5.57686e-05
CCNE2	1196.94	1.91	5.82	5.88532e-09	2.83318e-07
ACER2	51.141	1.91	4.178	2.94146e-05	0.000219146
CASP8AP2	1290.73	1.909	6.441	1.18582e-10	1.45441e-08
CHM	164.661	1.907	6.186	6.16098e-10	5.26636e-08
MEGF9	175.713	1.906	4.843	1.28067e-06	1.76532e-05
IFIT2	40.153	1.906	4.202	2.64909e-05	0.000201733
AC110079.1	108.367	1.904	4.121	3.77622e-05	0.000266754
ZNF217	687.145	1.901	7.04	1.92807e-12	4.42109e-10
CLIP1	183.253	1.901	5.553	2.80451e-08	9.14536e-07
BDP1	1354.65	1.899	6.129	8.84078e-10	6.82962e-08
PAXIP1-AS2	124.835	1.899	5.62	1.90593e-08	6.84902e-07
ATG9A	547.722	1.898	4.71	2.47321e-06	2.96744e-05
ZNF888	322.499	1.891	6.254	4.00456e-10	3.70833e-08
KIAA1109	840.458	1.891	4.7	2.60702e-06	3.0895e-05
NPAT	1098.59	1.886	6.852	7.27915e-12	1.25184e-09
ITGB1	4502.26	1.886	5.752	8.8169e-09	3.84801e-07
IL6ST	532.971	1.885	4.534	5.78404e-06	5.91339e-05
PARP14	923.658	1.881	6.277	3.45074e-10	3.30129e-08
PIKFYVE	1296.97	1.881	5.128	2.9306e-07	5.77382e-06
HECTD4	1549.16	1.88	4.554	5.26136e-06	5.47196e-05
FARP1	134.03	1.879	3.771	0.000162678	0.000882147
KIF5A	328.462	1.875	4.735	2.1943e-06	2.70238e-05
GCC2	644.019	1.871	5.682	1.33478e-08	5.22553e-07
IPMK	164.693	1.87	6.262	3.80803e-10	3.59548e-08
RIMS3	170.535	1.868	5.411	6.25115e-08	1.73996e-06
ZMIZ1	435.078	1.868	4.495	6.95852e-06	6.8476e-05
NSD1	1495.51	1.86	5.536	3.09172e-08	9.96941e-07
GTF2I	862.109	1.853	4.688	2.76217e-06	3.24938e-05
MBNL3	1182.74	1.845	6.047	1.47492e-09	1.01946e-07
ZNF543	93.514	1.845	5.511	3.56396e-08	1.12659e-06
IKZF4	126.348	1.841	4.59	4.43854e-06	4.75661e-05
MGAT5	237.361	1.838	5.27	1.36429e-07	3.22035e-06
JAK2	1171.38	1.836	5.296	1.18537e-07	2.89745e-06
LMTK2	642.73	1.835	5.891	3.83243e-09	2.03542e-07
TBC1D1	381.141	1.832	5.32	1.036e-07	2.61188e-06
TNRC6C	151.764	1.828	5.028	4.96302e-07	8.85267e-06
FOXN3	538.469	1.826	5.816	6.00974e-09	2.86524e-07
STK32B	742.026	1.826	5.719	1.07405e-08	4.38575e-07
BRCA2	949.713	1.825	4.831	1.36185e-06	1.85422e-05
KDM7A	401.15	1.824	4.317	1.58031e-05	0.00013242
ZNF107	259.576	1.823	5.982	2.20858e-09	1.36967e-07
CHD9	1103.91	1.822	5.246	1.55566e-07	3.57281e-06
MT-ND5	23160.7	1.82	4.219	2.45367e-05	0.000189448
SMG1	1834.31	1.819	4.967	6.7882e-07	1.10202e-05
UHMK1	2286.13	1.816	7.018	2.25585e-12	5.09188e-10
TNRC6B	823.79	1.811	5.008	5.49797e-07	9.55344e-06
AC000123.3	60.254	1.811	4.131	3.60761e-05	0.000257488
RAD50	53.621	1.81	3.801	0.000143865	0.000799031
PLSCR4	177.968	1.807	4.506	6.59224e-06	6.54063e-05
NCEH1	1359.5	1.804	5.284	1.26308e-07	3.03252e-06
HERC1	1667.16	1.803	4.404	1.06367e-05	9.58568e-05
TXNDC16	1259.26	1.802	6.03	1.63915e-09	1.0862e-07
ATAD2	7118.6	1.8	6.297	3.03013e-10	3.0393e-08
VCL	1189.99	1.798	5.835	5.38174e-09	2.623e-07
DDI2	2427.12	1.797	5.671	1.42135e-08	5.47426e-07
PGM2L1	201.932	1.797	5.227	1.72673e-07	3.87334e-06
AFF1	3355.51	1.793	5.543	2.97879e-08	9.64834e-07
SYNC	156.203	1.793	4.662	3.12678e-06	3.60203e-05
PLEKHM3	82.123	1.792	4.002	6.27813e-05	0.000403084
USF3	406.832	1.79	4.94	7.80645e-07	1.22578e-05
ATP2B1	516.492	1.789	6.404	1.51165e-10	1.71806e-08
TAOK1	1169.73	1.787	5.154	2.55412e-07	5.27097e-06
ARRDC3	596.404	1.785	5.862	4.57567e-09	2.3357e-07
TRIM33	1826.96	1.785	5.841	5.18865e-09	2.57946e-07
MPDZ	269.015	1.784	4.989	6.0811e-07	1.02322e-05
QSER1	779.574	1.783	5.949	2.69003e-09	1.59918e-07
ZNF468	321.943	1.78	6.916	4.64337e-12	8.82607e-10
DAAM1	710.708	1.779	6.183	6.27645e-10	5.33351e-08
ZNF611	91.924	1.779	4.993	5.92963e-07	1.00304e-05
WDFY3	608.882	1.779	4.718	2.38707e-06	2.88808e-05
FCHO2	854.316	1.774	6.044	1.5059e-09	1.03592e-07
INPP5F	799.915	1.772	6.974	3.08998e-12	6.56438e-10
CEP350	1506.9	1.771	5.04	4.6665e-07	8.44765e-06
SPEN	1824.78	1.77	4.759	1.94833e-06	2.46459e-05
AL359644.1	31.831	1.77	3.973	7.08517e-05	0.000445204
KLF13	5159.95	1.767	5.127	2.94411e-07	5.77861e-06
ASXL2	1625.75	1.764	5.838	5.29301e-09	2.60339e-07
AK4	604.534	1.764	4.792	1.65264e-06	2.1684e-05
PIK3C2A	642.633	1.763	5.415	6.14537e-08	1.7238e-06
BIRC6	1764.47	1.761	4.62	3.83659e-06	4.24375e-05
PCNX1	65.023	1.754	3.899	9.66888e-05	0.000572445
TLN1	8475.88	1.751	5.225	1.73754e-07	3.89155e-06
SATB2	759.4	1.75	6.367	1.93216e-10	2.06756e-08
TACC1	1184.81	1.75	5.364	8.14914e-08	2.15215e-06
CAPN5	393.379	1.748	3.828	0.000129144	0.000728471
ZNF772	98.812	1.747	5.532	3.16742e-08	1.01231e-06
TEAD1	2301.57	1.747	5.416	6.10631e-08	1.71953e-06
KIAA1671	745.17	1.746	5.412	6.21848e-08	1.73421e-06
FRS2	244.976	1.745	6.06	1.36137e-09	9.54677e-08
KIF27	64.834	1.74	3.882	0.000103757	0.000607228
IGF2R	3148.03	1.739	4.973	6.59105e-07	1.08198e-05
SORT1	176.467	1.739	4.625	3.74214e-06	4.16002e-05
FAM129A	282.759	1.739	3.742	0.000182739	0.000971604
EIF2AK2	806.898	1.737	6.711	1.93381e-11	2.9719e-09
THRB	449.938	1.733	6.022	1.72576e-09	1.12807e-07
LATS1	581.93	1.732	5.573	2.49706e-08	8.29253e-07
HEATR5B	551.044	1.727	5.766	8.10019e-09	3.60047e-07
AKAP9	924.652	1.727	4.301	1.6976e-05	0.000140134
PGR	807.161	1.726	4.837	1.31869e-06	1.81082e-05
PMS2	277.554	1.724	4.818	1.44784e-06	1.9529e-05
NEDD4	115.057	1.724	4.114	3.8869e-05	0.000272971
CYFIP1	233.281	1.723	5.178	2.23736e-07	4.70464e-06
TASOR2	718.819	1.723	5.028	4.96699e-07	8.85267e-06
AGO2	2952.53	1.719	4.73	2.24251e-06	2.75002e-05
EHHADH	189.497	1.718	6.739	1.59092e-11	2.5536e-09
PLCL2	451.464	1.718	6.068	1.29258e-09	9.1446e-08
ZKSCAN8	1361.34	1.717	5.519	3.40089e-08	1.07976e-06
UBN2	900.204	1.715	4.885	1.03503e-06	1.50423e-05
SEC14L4	519.297	1.711	4.508	6.55422e-06	6.51633e-05
LIMA1	391.609	1.709	8.286	1.17051e-16	8.052e-14
IGF1R	502.698	1.708	5.694	1.24195e-08	4.94247e-07
CEP135	409.262	1.708	4.981	6.32648e-07	1.05271e-05
ERC1	363.912	1.705	5.333	9.63707e-08	2.45967e-06
MYSM1	616.292	1.704	5.118	3.09605e-07	5.98736e-06
AC010327.1	65.434	1.703	4.108	3.9992e-05	0.000279229
IQSEC3	155.763	1.702	5.939	2.86036e-09	1.66548e-07
PRR11	886.535	1.701	5.597	2.17849e-08	7.52048e-07
SYNE3	723.863	1.701	5.442	5.25405e-08	1.54268e-06
ATRX	1250.98	1.701	5.034	4.81045e-07	8.65402e-06
BAZ2B	259.672	1.7	5.015	5.2951e-07	9.27189e-06
AP000787.1	51.598	1.7	3.901	9.56149e-05	0.000567249
REV3L	1515.26	1.699	4.925	8.44453e-07	1.30192e-05
NCOR1	2592.45	1.698	5.726	1.0286e-08	4.25765e-07
KIAA2026	506.877	1.694	4.962	6.98275e-07	1.12959e-05
RNF157	134.96	1.694	3.993	6.51314e-05	0.000415403
CHD6	605.397	1.691	4.683	2.82894e-06	3.30905e-05
PEAK1	1053.27	1.689	5.303	1.13751e-07	2.7994e-06
ZNF654	324.024	1.689	4.895	9.80783e-07	1.44428e-05
RIF1	2463.57	1.688	6.037	1.57438e-09	1.07241e-07
BPTF	1705.93	1.688	5.023	5.09383e-07	9.01783e-06
RANBP10	1725.92	1.686	6.068	1.29465e-09	9.1446e-08
VPS13C	1027.83	1.684	4.267	1.98355e-05	0.000158312
LYST	185.994	1.68	4.072	4.66026e-05	0.00031661
MPHOSPH9	888.543	1.679	6.408	1.47098e-10	1.71369e-08
CREBBP	1440.34	1.678	5.254	1.48616e-07	3.42957e-06
PELI1	84.356	1.676	4.388	1.14414e-05	0.000101712
TANC2	126.395	1.675	3.963	7.39023e-05	0.000459267
ZNF91	43.62	1.672	4.205	2.60862e-05	0.000199387
ATP11A	904.046	1.67	5.003	5.63192e-07	9.6511e-06
MAN1A1	1365.35	1.67	3.974	7.08237e-05	0.000445204
APC	896.189	1.669	5.809	6.27373e-09	2.95213e-07
ZBTB37	299.207	1.669	5.144	2.68359e-07	5.44105e-06
ANKRD12	1209.83	1.667	5.731	9.95515e-09	4.18058e-07
PIK3AP1	1189.86	1.667	5.029	4.93916e-07	8.83059e-06
SP1	2555.6	1.667	4.952	7.35498e-07	1.17403e-05
TRAK2	3624.71	1.666	5.389	7.08333e-08	1.91621e-06
PRKDC	15814.2	1.665	4.45	8.59758e-06	8.0493e-05
BCOR	1088.03	1.664	4.606	4.10457e-06	4.46405e-05
SMC2	3839.97	1.661	5.774	7.75657e-09	3.52363e-07
MYCBP2	1329.9	1.661	4.663	3.11768e-06	3.59442e-05
ALMS1	887.526	1.658	5.014	5.32923e-07	9.30907e-06
PBX1	65.438	1.658	4.157	3.22994e-05	0.00023518
USP34	2397.38	1.657	5.679	1.35872e-08	5.30489e-07
ITSN1	540.902	1.657	4.958	7.11629e-07	1.14584e-05
IQGAP1	1257.37	1.656	5.242	1.59161e-07	3.64269e-06
OSBPL8	3673.76	1.654	6.446	1.14868e-10	1.4397e-08
MED12	864.277	1.654	4.758	1.95359e-06	2.46907e-05
BICRAL	897.241	1.653	5.774	7.7207e-09	3.5184e-07
GCLM	1170.84	1.652	4.137	3.51309e-05	0.000252865
MED13	1645.92	1.65	5.416	6.09411e-08	1.71953e-06
HIVEP1	318.46	1.649	4.63	3.65932e-06	4.09787e-05
ARNTL2	221.199	1.649	4.17	3.04775e-05	0.000224746
SECISBP2L	610.973	1.648	5.31	1.09477e-07	2.72205e-06
KDM5A	1166.26	1.647	5.896	3.72731e-09	1.98936e-07
TAF2	1925.42	1.646	5.443	5.24959e-08	1.54268e-06
DENND4A	2098.94	1.645	5.925	3.13084e-09	1.76074e-07
SP4	490.975	1.644	5.94	2.84366e-09	1.66548e-07
ENPP4	382.201	1.632	5.91	3.41108e-09	1.86653e-07
RAB8B	357.988	1.632	5.525	3.2856e-08	1.04546e-06
AFF4	982.059	1.631	4.785	1.7122e-06	2.22432e-05
HERC2	948.068	1.629	4.603	4.16328e-06	4.51862e-05
FBXO30	1058.75	1.627	4.409	1.03797e-05	9.39699e-05
ZNF567	168.148	1.623	5.957	2.5621e-09	1.54217e-07
POLH	443.063	1.621	5.012	5.39674e-07	9.41562e-06
NBPF3	85.89	1.619	4.132	3.59968e-05	0.000257049
SNX29	247.541	1.618	5.598	2.17255e-08	7.52048e-07
ATM	3060.22	1.618	5.433	5.5316e-08	1.60139e-06
MED1	2180.9	1.617	6.124	9.10899e-10	6.88945e-08
EPB41	7795.83	1.617	4.969	6.72821e-07	1.09578e-05
PAPSS1	387.755	1.617	4.173	3.0027e-05	0.000222446
MACF1	1037.37	1.616	4.27	1.95737e-05	0.000156829
FGD6	75.779	1.615	4.489	7.15791e-06	6.9867e-05
HCFC2	219.642	1.613	5.138	2.77072e-07	5.54374e-06
BBX	802.56	1.611	5.506	3.67453e-08	1.15141e-06
ERBIN	2134.22	1.61	5.758	8.49702e-09	3.75376e-07
ADD3	947.817	1.61	5.662	1.49201e-08	5.65709e-07
FAM50B	58.739	1.61	4.272	1.93966e-05	0.000155582
DNAJC6	1539.57	1.607	5.139	2.76002e-07	5.54374e-06
HOOK1	415.092	1.606	5.955	2.59637e-09	1.54988e-07
KAT2B	1424.67	1.605	4.485	7.28458e-06	7.08163e-05
JMJD1C	1129.01	1.604	5.605	2.08411e-08	7.27222e-07
PBRM1	1736.87	1.603	5.627	1.83001e-08	6.64203e-07
CLCN3	2525.97	1.602	4.98	6.34929e-07	1.05306e-05
AL691447.2	90.671	1.602	4.403	1.06577e-05	9.59116e-05
NETO2	821.703	1.602	3.843	0.00012173	0.000694242
STAG2	3562.28	1.6	5.769	7.95707e-09	3.56918e-07
CEP170	342.755	1.6	5.436	5.45792e-08	1.58962e-06
GPR174	109.584	1.6	3.862	0.00011224	0.000647532
KIDINS220	1952.42	1.599	5.359	8.36973e-08	2.19471e-06
LRP6	424.204	1.599	4.898	9.68869e-07	1.43111e-05
LUZP1	165.036	1.597	4.458	8.26847e-06	7.83769e-05
COBLL1	849.707	1.595	5.415	6.14004e-08	1.7238e-06
PJA1	62.705	1.594	3.816	0.000135546	0.000759248
ZNF510	145.887	1.59	5.453	4.95828e-08	1.46777e-06
RICTOR	730.617	1.589	5.688	1.28814e-08	5.08429e-07
SMURF2	98.025	1.589	4.847	1.25638e-06	1.73682e-05
MYO9A	931.683	1.587	4.578	4.69638e-06	4.98692e-05
STRN	1549.53	1.586	5.058	4.2378e-07	7.81855e-06
NF1	970.226	1.585	4.115	3.86404e-05	0.00027163
LRBA	4083.22	1.584	5.509	3.6093e-08	1.13843e-06
CTNND1	1100.17	1.584	4.628	3.68589e-06	4.11511e-05
MPP7	34.26	1.583	3.768	0.000164556	0.000890662
DOP1A	213.856	1.581	4.79	1.66995e-06	2.18121e-05
MKI67	7805.22	1.581	4.174	2.98788e-05	0.000221575
TTLL5	536.957	1.58	5.911	3.3928e-09	1.86653e-07
MORC3	2870.05	1.578	5.809	6.29718e-09	2.95354e-07
APAF1	235.766	1.577	5.092	3.54624e-07	6.72297e-06
RIC1	546.783	1.577	4.863	1.15867e-06	1.63939e-05
MTCL1	118.573	1.575	4.436	9.17404e-06	8.47909e-05
HUWE1	4089.7	1.574	4.292	1.77157e-05	0.00014508
ARHGAP18	790.528	1.573	6.056	1.39148e-09	9.66413e-08
ZNF430	96.22	1.573	4.281	1.85862e-05	0.00015025
USP37	674.067	1.572	4.978	6.41882e-07	1.06094e-05
RB1CC1	2680.1	1.571	4.573	4.8168e-06	5.09023e-05
FGFRL1	544.437	1.568	6.403	1.5223e-10	1.71806e-08
TAF1	1361.29	1.567	5.185	2.15757e-07	4.58357e-06
RB1	2391.85	1.566	5.026	5.00107e-07	8.89722e-06
FRRS1	455.856	1.565	4.178	2.94522e-05	0.000219313
LEPR	5455.81	1.564	5.935	2.93736e-09	1.6772e-07
BARD1	456.673	1.561	5.22	1.7853e-07	3.97349e-06
ATG2B	868.239	1.56	4.96	7.04569e-07	1.13821e-05
NXPE3	606.187	1.56	4.167	3.09254e-05	0.000227122
B3GNT10	51.41	1.56	3.842	0.000121816	0.000694455
LCORL	258.04	1.557	4.909	9.15931e-07	1.37685e-05
USP13	121.682	1.557	4.688	2.75492e-06	3.24349e-05
MEX3B	47.711	1.557	4.069	4.71235e-05	0.000319
NECTIN1	397.912	1.556	4.928	8.28837e-07	1.28057e-05
HOOK3	951.634	1.554	5.221	1.77841e-07	3.96817e-06
BAZ2A	1561.93	1.554	4.87	1.11668e-06	1.59719e-05
RASAL2	244.919	1.554	4.395	1.1062e-05	9.8828e-05
SMC5	1568.31	1.552	5.825	5.7243e-09	2.76566e-07
HIPK3	646.509	1.552	5.098	3.43152e-07	6.56489e-06
ATP11B	3712.5	1.551	6.125	9.07347e-10	6.88945e-08
CDK12	1788.55	1.549	5.647	1.632e-08	6.0481e-07
ZNF236	248.727	1.549	5.562	2.66756e-08	8.77805e-07
SLC12A6	1091.02	1.548	4.793	1.63996e-06	2.15568e-05
MAGI3	299.972	1.547	5.466	4.5946e-08	1.38857e-06
XPR1	543.872	1.544	6.177	6.5538e-10	5.44116e-08
MAP3K20	2347.77	1.544	5.872	4.31864e-09	2.26862e-07
MAST4	106.588	1.543	4.357	1.31806e-05	0.000114496
PPIP5K2	6061.39	1.541	6.154	7.54683e-10	6.07015e-08
SHPRH	806.981	1.541	5.837	5.31636e-09	2.60339e-07
WDTC1	1237.11	1.536	4.773	1.81588e-06	2.32348e-05
ZNF714	128.917	1.535	4.413	1.01841e-05	9.25864e-05
SSH1	213.035	1.534	4.2	2.66623e-05	0.000202824
DZIP3	259.096	1.533	4.912	9.0252e-07	1.36522e-05
RBAK	322.174	1.532	5.936	2.91275e-09	1.6772e-07
SOS2	561.081	1.53	5.911	3.39979e-09	1.86653e-07
AC021078.1	68.585	1.53	4.067	4.76606e-05	0.000322334
COPA	3014.05	1.529	5.416	6.10133e-08	1.71953e-06
EEA1	331.288	1.527	5.147	2.64021e-07	5.37948e-06
SLC7A1	3956	1.527	5.003	5.63053e-07	9.6511e-06
TNFRSF1B	196.421	1.527	4.328	1.50354e-05	0.000127019
HECTD1	2883.22	1.525	4.777	1.77863e-06	2.29322e-05
SLC23A2	177.551	1.525	4.602	4.18815e-06	4.5381e-05
CASD1	134.943	1.524	4.769	1.85365e-06	2.36345e-05
USP9X	2924.59	1.523	4.493	7.03076e-06	6.88119e-05
SORBS1	315.758	1.523	3.842	0.000121869	0.000694484
PHF3	3068.52	1.52	5.257	1.46762e-07	3.40309e-06
TMEM245	2186.42	1.517	5.39	7.02735e-08	1.90464e-06
NIPBL	2007.83	1.516	5.077	3.8339e-07	7.15348e-06
CD2AP	3160.42	1.515	5.615	1.96578e-08	6.98901e-07
FYCO1	419.689	1.515	5.017	5.24038e-07	9.18905e-06
REST	1079.09	1.512	6.128	8.90655e-10	6.84383e-08
ARID4A	649.199	1.512	4.752	2.01212e-06	2.521e-05
ARHGEF12	2527.08	1.512	3.938	8.20747e-05	0.000502182
YPEL2	224.634	1.506	4.736	2.18113e-06	2.69074e-05
NR3C1	1015.8	1.505	5.096	3.4706e-07	6.61428e-06
UFL1	1716.4	1.504	5.835	5.39271e-09	2.623e-07
PDPK1	656.575	1.504	5.221	1.77999e-07	3.96817e-06
BRIP1	416.185	1.504	5.069	4.00781e-07	7.44175e-06
ATP13A3	3269.44	1.503	5.348	8.90573e-08	2.30973e-06
ALDH6A1	695.6	1.502	6.672	2.52794e-11	3.80402e-09
ZFY	435.254	1.501	5.383	7.33035e-08	1.97564e-06
ANK1	21863.8	1.501	5.216	1.82375e-07	4.04326e-06
TET2	368.184	1.501	4.697	2.63624e-06	3.11646e-05
RPL15P3	86.472	-1.502	-4.754	1.99132e-06	2.50144e-05
AL049840.4	123.322	-1.505	-4.847	1.2508e-06	1.73576e-05
HSPB1	6564.13	-1.506	-6.264	3.74489e-10	3.55912e-08
VIM-AS1	79.16	-1.507	-4.133	3.58406e-05	0.000256445
NAT14	433.447	-1.508	-5.359	8.37106e-08	2.19471e-06
NR2F6	722.136	-1.518	-6.195	5.84564e-10	5.05665e-08
ATOX1	451.118	-1.518	-4.771	1.83639e-06	2.34558e-05
VIM	9320.47	-1.522	-4.077	4.56776e-05	0.000311263
AL445524.1	106.442	-1.524	-4.208	2.57102e-05	0.000197034
P2RY11	210.599	-1.525	-5.632	1.78032e-08	6.49456e-07
ENDOG	416.303	-1.528	-5.558	2.73641e-08	8.94349e-07
GATA2	1732.96	-1.538	-5.116	3.12358e-07	6.02446e-06
RPS19BP1	1298.76	-1.539	-6.172	6.72643e-10	5.48983e-08
BOLA1	239.289	-1.539	-5.638	1.71769e-08	6.31393e-07
LDHB	1961.83	-1.539	-4.676	2.92161e-06	3.40307e-05
YDJC	700.996	-1.541	-6.15	7.73003e-10	6.1695e-08
ELOB	3517.47	-1.545	-5.534	3.12997e-08	1.00479e-06
NDUFS8	1916.78	-1.545	-5.33	9.81585e-08	2.50088e-06
TRAPPC6A	317.05	-1.545	-4.546	5.4618e-06	5.63803e-05
SNHG3	952.075	-1.546	-3.801	0.000144104	0.000799435
AC024293.1	181.481	-1.548	-4.648	3.35878e-06	3.80556e-05
POMZP3	62.822	-1.548	-3.964	7.3724e-05	0.000458861
GCHFR	1208.58	-1.55	-5.38	7.45295e-08	1.9975e-06
AC246787.1	114.479	-1.558	-4.562	5.05958e-06	5.29643e-05
AC124798.1	378.783	-1.558	-4.433	9.30571e-06	8.57883e-05
MRPS26	679.536	-1.561	-5.737	9.66392e-09	4.09399e-07
CTXN1	249.449	-1.566	-4.945	7.62638e-07	1.20274e-05
NT5C	717.885	-1.572	-5.981	2.22181e-09	1.37163e-07
TUSC1	151.752	-1.573	-4.101	4.11032e-05	0.000285332
NDUFS7	1859.62	-1.576	-6.175	6.61841e-10	5.44367e-08
IFITM3	47.223	-1.576	-3.899	9.66637e-05	0.000572445
SIGIRR	248.504	-1.577	-5.047	4.47866e-07	8.15062e-06
LSM10	465.038	-1.578	-7.292	3.04764e-13	8.30684e-11
ANXA2R	36.427	-1.578	-4.012	6.02421e-05	0.000389726
NPM3	1097.59	-1.581	-5.118	3.08113e-07	5.98253e-06
SDF2L1	255.068	-1.582	-5.203	1.95614e-07	4.25578e-06
PET100	174.032	-1.583	-4.343	1.40277e-05	0.00012055
NRARP	142.77	-1.584	-4.602	4.18722e-06	4.5381e-05
NDUFAF8	969.665	-1.589	-4.881	1.05454e-06	1.52797e-05
GALK1	157.495	-1.589	-4.88	1.0623e-06	1.53613e-05
AURKAIP1	2050.27	-1.59	-5.831	5.51911e-09	2.67547e-07
PPP1R14BP3	64.644	-1.591	-4.171	3.03542e-05	0.000224066
CD320	1181.3	-1.592	-5.507	3.65912e-08	1.14912e-06
MICOS13	1454.38	-1.595	-5.925	3.13243e-09	1.76074e-07
ZNF593	385.35	-1.598	-4.949	7.44558e-07	1.18587e-05
ZNHIT2	293.213	-1.599	-6.411	1.4424e-10	1.69406e-08
RANGRF	655.83	-1.602	-6.126	9.01814e-10	6.88945e-08
ARHGDIG	128.199	-1.602	-4.593	4.36355e-06	4.68758e-05
PHLDA2	45.521	-1.604	-3.749	0.00017781	0.000950291
RNF208	112.782	-1.609	-5.131	2.88779e-07	5.72251e-06
NDUFA13	307.17	-1.609	-4.987	6.14392e-07	1.03084e-05
SNHG9	74.455	-1.609	-4.19	2.78662e-05	0.000210873
LSM7	2170.72	-1.614	-5.438	5.40206e-08	1.57972e-06
NCBP2AS2	279.332	-1.625	-5.157	2.51204e-07	5.19155e-06
SCAND1	627.768	-1.625	-5.13	2.89293e-07	5.72484e-06
RPL13AP5	69.877	-1.628	-4.727	2.28237e-06	2.78237e-05
CISD3	414.866	-1.629	-6.711	1.93286e-11	2.9719e-09
HMGA2	405.209	-1.63	-5.935	2.93545e-09	1.6772e-07
SELENOH	985.165	-1.631	-6.913	4.75365e-12	8.91835e-10
C1orf122	284.279	-1.632	-5.054	4.31602e-07	7.90231e-06
TMSB10	3521.94	-1.632	-4.847	1.25392e-06	1.73674e-05
MZT2B	1635.54	-1.636	-5.699	1.20487e-08	4.82148e-07
UQCC3	617.059	-1.639	-5.543	2.97344e-08	9.64834e-07
BST2	1479.28	-1.643	-6.406	1.49726e-10	1.71663e-08
ARPC1B	77.488	-1.645	-4.147	3.37385e-05	0.000244059
IPO4	39.217	-1.645	-3.748	0.000178058	0.000951267
METRN	134.401	-1.646	-5.661	1.5054e-08	5.69293e-07
TYMSOS	122.657	-1.649	-4.26	2.04351e-05	0.000162379
ENTPD3-AS1	65.331	-1.653	-4.542	5.56435e-06	5.72934e-05
ATP5F1D	2470.55	-1.67	-5.588	2.29989e-08	7.83589e-07
EXOSC4	440.348	-1.67	-5.533	3.1479e-08	1.0083e-06
AC010642.2	88.803	-1.674	-4.743	2.10995e-06	2.61186e-05
SOHLH2	44.593	-1.675	-4.177	2.95866e-05	0.000220087
GAS5	5964.07	-1.682	-7.215	5.40171e-13	1.41878e-10
GDF11	118.215	-1.683	-3.964	7.37189e-05	0.000458861
TMEM150A	38.572	-1.687	-4.031	5.55285e-05	0.000364124
EPB41L4A-AS1	557.332	-1.688	-6.731	1.68481e-11	2.67459e-09
MZT2A	776.682	-1.688	-5.774	7.71887e-09	3.5184e-07
PLEKHJ1	1443.35	-1.693	-6.296	3.05067e-10	3.0393e-08
TNFRSF12A	93.975	-1.703	-5.404	6.5124e-08	1.79538e-06
ZNF433-AS1	104.618	-1.706	-6.087	1.15065e-09	8.43774e-08
MTLN	168.015	-1.706	-6.002	1.94316e-09	1.2476e-07
ITGAE	197.292	-1.707	-4.4	1.08146e-05	9.70343e-05
SERTAD1	120.744	-1.712	-5.939	2.85989e-09	1.66548e-07
ZFAS1	653.353	-1.72	-5.993	2.06054e-09	1.30555e-07
RPS15AP1	37.152	-1.721	-3.898	9.6938e-05	0.000573414
SNORA33	71.88	-1.723	-4.025	5.70273e-05	0.000371926
TMEM160	248.694	-1.724	-4.684	2.8091e-06	3.28852e-05
MRPL23	285.761	-1.725	-5.268	1.38128e-07	3.25513e-06
SURF2	323.571	-1.733	-5.769	7.98039e-09	3.56918e-07
TMEM141	1169.34	-1.735	-6.441	1.18801e-10	1.45441e-08
STX3	233.584	-1.742	-5.691	1.26175e-08	4.99375e-07
RPS3AP47	84.852	-1.742	-3.865	0.000111076	0.000641585
HBQ1	472.01	-1.743	-4.828	1.37699e-06	1.86955e-05
ESPN	1711.74	-1.745	-4.936	7.97492e-07	1.24817e-05
AL035461.2	39.639	-1.748	-3.772	0.000162121	0.000879788
CKB	3480.19	-1.75	-7.775	7.54448e-15	3.11393e-12
TCEA2	46.799	-1.751	-4.117	3.84249e-05	0.00027051
LAMTOR4	937.176	-1.753	-6.445	1.15607e-10	1.4397e-08
ATP5IF1	5546.02	-1.757	-6.467	1.00004e-10	1.28988e-08
AL118516.1	78.166	-1.758	-5.087	3.6326e-07	6.84179e-06
ENO3	138.518	-1.762	-6.38	1.77286e-10	1.94021e-08
AC034236.1	107.196	-1.762	-4.5	6.81116e-06	6.73038e-05
RPS27AP16	61.798	-1.762	-4.33	1.49362e-05	0.000126476
SNHG5	7168.88	-1.77	-5.906	3.49675e-09	1.90427e-07
NDUFS6	1764.84	-1.776	-5.355	8.55924e-08	2.23728e-06
TBC1D30	165.183	-1.78	-4.523	6.10443e-06	6.16245e-05
S100A4	11417.8	-1.786	-5.137	2.78655e-07	5.56002e-06
NMB	60.705	-1.788	-4.043	5.28362e-05	0.000350125
LINC01569	102.675	-1.79	-4.64	3.47712e-06	3.92426e-05
PARD6A	47.306	-1.792	-4.515	6.31968e-06	6.34331e-05
CSKMT	78.377	-1.793	-4.757	1.9645e-06	2.47803e-05
KLK1	85.629	-1.803	-4.008	6.11883e-05	0.000394786
CD63	3244.1	-1.815	-6.992	2.7119e-12	5.93578e-10
HES5	82.75	-1.816	-6.193	5.89002e-10	5.06472e-08
Z95115.1	34.831	-1.816	-3.948	7.87474e-05	0.000484079
AC116533.1	128.343	-1.818	-4.841	1.29293e-06	1.77713e-05
EIF4A1	144.572	-1.828	-4.289	1.79503e-05	0.000146421
SNHG7	1150.23	-1.841	-6.929	4.22392e-12	8.24577e-10
RPL3P4	278.732	-1.844	-5.709	1.1335e-08	4.58671e-07
RTN2	69.786	-1.844	-4.99	6.03246e-07	1.01924e-05
NACA4P	33.432	-1.847	-3.936	8.2935e-05	0.000506588
PRAF2	388.269	-1.859	-6.424	1.32359e-10	1.58021e-08
RPL37P2	180.775	-1.866	-5.096	3.47578e-07	6.61543e-06
AC007969.1	184.63	-1.871	-5.626	1.84169e-08	6.65126e-07
CYBA	166.43	-1.874	-4.083	4.43711e-05	0.000303784
NTHL1	345.905	-1.879	-6.09	1.12834e-09	8.31632e-08
HAGHL	482.931	-1.883	-4.808	1.52157e-06	2.03148e-05
HIST1H2AG	76.011	-1.897	-4.101	4.11475e-05	0.000285502
MCRIP2	803.429	-1.898	-6.2	5.65513e-10	4.95115e-08
NME3	137.822	-1.903	-5.265	1.39897e-07	3.28076e-06
PPP1R35	281.676	-1.909	-8.123	4.55096e-16	2.52858e-13
RHEX	1147.31	-1.911	-4.832	1.35487e-06	1.84645e-05
HIST1H3H	71.401	-1.914	-3.912	9.13466e-05	0.000548232
KRT19	338.095	-1.917	-4.363	1.28348e-05	0.000112031
PAXX	489.731	-1.925	-6.255	3.97318e-10	3.70301e-08
AC132192.2	42.129	-1.926	-3.94	8.16211e-05	0.00049983
FBXL15	249.939	-1.928	-6.068	1.29769e-09	9.1446e-08
SCNN1D	48.019	-1.93	-4.249	2.15096e-05	0.000169242
AL136454.1	53.08	-1.933	-4.717	2.3974e-06	2.89572e-05
TRIM46	27.625	-1.934	-3.985	6.75214e-05	0.000428079
SYTL1	34.74	-1.944	-4.32	1.55832e-05	0.000130881
RPL18AP3	287.999	-1.945	-6.957	3.47201e-12	7.06431e-10
RPL23AP42	28.878	-1.951	-3.956	7.60643e-05	0.000469663
TNFSF9	146.769	-1.952	-6.026	1.68539e-09	1.10669e-07
CCDC85B	549.947	-1.955	-5.398	6.72786e-08	1.83725e-06
MRPL12	661.544	-1.967	-6.277	3.44902e-10	3.30129e-08
CST3	1285.19	-1.982	-6.489	8.66009e-11	1.13731e-08
TMEM99	62.979	-1.989	-5.871	4.34175e-09	2.2725e-07
SYCP2L	607.623	-1.993	-5.227	1.72492e-07	3.87334e-06
RPS20P14	42.301	-2.003	-5.35	8.79688e-08	2.28561e-06
RPL13P12	324.557	-2.003	-5.301	1.14957e-07	2.82427e-06
AL031727.1	65.224	-2.031	-5.281	1.28658e-07	3.06522e-06
REX1BD	791.372	-2.035	-5.714	1.10288e-08	4.47533e-07
AC007541.1	42.422	-2.038	-5.625	1.85083e-08	6.66759e-07
RPS7P1	101.391	-2.048	-5.152	2.58077e-07	5.30323e-06
AC004453.1	42.664	-2.055	-4.573	4.80613e-06	5.08393e-05
FAM24B	92.216	-2.056	-6.007	1.88607e-09	1.21635e-07
CLEC11A	43.944	-2.056	-5.46	4.75409e-08	1.42485e-06
RPS13P2	97.891	-2.057	-4.776	1.78685e-06	2.29857e-05
KLHDC8B	1670.43	-2.061	-10.656	1.62779e-26	7.83834e-23
IER3	129.635	-2.064	-5.741	9.43261e-09	4.01957e-07
AC079140.2	85.595	-2.068	-4.865	1.1429e-06	1.62503e-05
RPL7AP50	48.787	-2.078	-4.655	3.24633e-06	3.71899e-05
PCOTH	38.967	-2.097	-4.723	2.32617e-06	2.82623e-05
RPS19P7	29.557	-2.098	-4.606	4.10683e-06	4.46405e-05
SNHG8	1968.02	-2.101	-7.728	1.09278e-14	4.26658e-12
FAM173A	345.34	-2.106	-5.862	4.57102e-09	2.3357e-07
ELFN1-AS1	99.496	-2.109	-6.278	3.43555e-10	3.30129e-08
RPL21P16	72.985	-2.111	-4.672	2.97684e-06	3.45409e-05
AL355309.1	84.413	-2.145	-4.873	1.10012e-06	1.57975e-05
RPL12P47	47.728	-2.145	-4.616	3.91337e-06	4.30015e-05
SLC27A5	629.607	-2.148	-6.896	5.35062e-12	9.78418e-10
AL122020.1	99.131	-2.154	-6.145	7.99442e-10	6.31078e-08
C19orf81	41.997	-2.176	-4.9	9.57652e-07	1.42035e-05
MYO1F	54.415	-2.186	-3.93	8.50165e-05	0.00051653
PRR7	79.685	-2.191	-5.998	1.99994e-09	1.27837e-07
RPL10AP6	80.577	-2.195	-4.951	7.37568e-07	1.17604e-05
RELB	87.431	-2.21	-4.753	2.00395e-06	2.51293e-05
S100A11	140.567	-2.216	-4.244	2.19479e-05	0.000172128
RPL13AP25	221.114	-2.222	-5.726	1.02693e-08	4.25765e-07
APOBR	49.679	-2.243	-3.765	0.000166236	0.000898409
AP001324.1	520.894	-2.249	-5.768	8.03725e-09	3.58352e-07
SNX33	21.398	-2.25	-3.743	0.000182054	0.000969142
HIST1H1E	37.325	-2.256	-3.962	7.44371e-05	0.000461708
LINC01023	25.018	-2.257	-4.727	2.27864e-06	2.78017e-05
APOE	201.94	-2.27	-5.819	5.90652e-09	2.83318e-07
HIST1H2AH	28.891	-2.278	-3.797	0.000146328	0.000809287
MATK	130.59	-2.287	-5.004	5.60688e-07	9.64616e-06
TNNI3	64.829	-2.293	-4.946	7.56961e-07	1.19669e-05
AL133477.2	14.675	-2.323	-3.96	7.48193e-05	0.000463283
AL022718.1	204.948	-2.329	-5.428	5.71254e-08	1.64389e-06
EPS8L2	24.711	-2.374	-4.045	5.22884e-05	0.000347479
HIST2H3D	3.81	-2.387	-3.735	0.00018769	0.000993541
ZNF521	436.168	-2.396	-5.607	2.06167e-08	7.24645e-07
ETV4	12.645	-2.417	-3.996	6.43185e-05	0.000411126
GADD45B	72.628	-2.424	-5.424	5.8298e-08	1.66437e-06
AC244502.1	7.316	-2.427	-3.878	0.000105512	0.000614854
HIST1H2BI	11.315	-2.431	-3.767	0.000165325	0.000894488
CCN3	107.526	-2.435	-4.568	4.91308e-06	5.17207e-05
HIST1H3A	13.771	-2.437	-4.336	1.44827e-05	0.000123432
AC006369.1	5.841	-2.441	-3.849	0.000118486	0.000678686
AC005920.1	15.571	-2.458	-4.401	1.07842e-05	9.6883e-05
CD70	740.171	-2.464	-11.418	3.38224e-30	2.44299e-26
RPL7AP30	32.147	-2.487	-4.384	1.16491e-05	0.000103304
SNHG12	389.587	-2.49	-6.515	7.25434e-11	9.79404e-09
RUNX2	26.661	-2.491	-3.774	0.000160942	0.000874007
SNORD104	118.602	-2.502	-5.686	1.3021e-08	5.12538e-07
CRACR2B	15.135	-2.503	-4.15	3.31809e-05	0.000240628
SEPT9	108.318	-2.512	-4.249	2.1462e-05	0.000168959
AL139246.5	28.97	-2.514	-5.191	2.09659e-07	4.50036e-06
HIST1H3J	28.533	-2.517	-4.126	3.68765e-05	0.000261815
CXCL8	5.343	-2.536	-3.818	0.000134602	0.00075484
SLC9A3R2	22.108	-2.54	-4.774	1.80556e-06	2.31643e-05
HIST1H3F	26.017	-2.541	-4.676	2.92344e-06	3.40307e-05
AP001024.1	87.233	-2.544	-6.337	2.34034e-10	2.4149e-08
HIST1H2BG	35.461	-2.548	-4.78	1.75325e-06	2.26745e-05
CD52	72.421	-2.553	-5.991	2.08202e-09	1.30769e-07
HIST1H4D	22.889	-2.556	-4.675	2.94476e-06	3.42512e-05
AC004687.1	284.637	-2.564	-5.649	1.6099e-08	5.99399e-07
TMSB4X	655.255	-2.576	-6.299	2.99177e-10	3.02231e-08
HIST1H3G	34.118	-2.578	-4.882	1.05259e-06	1.52668e-05
AC109326.1	59.116	-2.581	-5.455	4.89536e-08	1.45511e-06
TMEM273	34.309	-2.6	-4.265	2.00334e-05	0.000159694
RNVU1-7	10.955	-2.61	-3.877	0.000105879	0.000616207
ACTL10	19.622	-2.625	-4.856	1.19792e-06	1.68502e-05
HES1	214.254	-2.628	-9.938	2.84242e-23	3.84388e-20
TPSG1	777.489	-2.63	-7.341	2.1278e-13	6.40378e-11
HIST1H1D	61.227	-2.635	-4.64	3.48569e-06	3.93085e-05
GVINP2	31.246	-2.643	-5.078	3.82112e-07	7.15025e-06
ANXA6	233.913	-2.648	-7.307	2.73124e-13	7.89109e-11
AC015912.3	8.674	-2.648	-3.927	8.61773e-05	0.000522197
SCARNA9	11.034	-2.649	-4.112	3.9233e-05	0.000275126
PTGER3	509.345	-2.65	-10.588	3.3962e-26	1.11018e-22
DHRS2	16.295	-2.652	-4.077	4.56764e-05	0.000311263
HIST1H3C	44.969	-2.654	-5.002	5.67418e-07	9.68246e-06
RN7SKP48	5.301	-2.737	-3.972	7.13793e-05	0.000447158
RNU5D-1	8.978	-2.743	-3.88	0.000104617	0.000610377
GABBR1	78.392	-2.764	-4.819	1.4449e-06	1.95075e-05
SNHG25	46.47	-2.78	-6.308	2.82324e-10	2.87215e-08
HIST1H1B	90.658	-2.797	-5.56	2.69663e-08	8.83345e-07
HIST1H4F	32.394	-2.837	-5.339	9.33866e-08	2.40047e-06
HIST1H4E	82.532	-2.84	-5.841	5.19606e-09	2.57946e-07
SNHG19	179.908	-2.855	-6.707	1.98521e-11	3.01878e-09
HPGDS	29.676	-2.864	-4.459	8.2337e-06	7.82012e-05
AC006041.2	5.907	-2.891	-4.288	1.80654e-05	0.000147276
LCN15	10.742	-2.896	-4.663	3.11188e-06	3.59059e-05
AL034397.3	31.604	-2.897	-4.215	2.50198e-05	0.00019239
RN7SL4P	10.273	-2.916	-3.976	6.9982e-05	0.000440698
HIST1H3I	24.108	-2.942	-5.505	3.68234e-08	1.15141e-06
TM6SF1	19.996	-2.95	-4.846	1.26221e-06	1.7432e-05
AC008105.3	16.133	-2.961	-4.724	2.31222e-06	2.81164e-05
TPSD1	419.164	-3.039	-6.936	4.03687e-12	7.98857e-10
FOSB	240.061	-3.047	-6.656	2.82198e-11	4.15983e-09
NPW	115.77	-3.141	-6.92	4.5202e-12	8.70651e-10
HIST1H4A	38.14	-3.164	-5.631	1.78776e-08	6.50528e-07
GCSAML	260.009	-3.24	-6.664	2.66632e-11	3.9709e-09
FOS	397.251	-3.248	-7.977	1.5016e-15	7.23072e-13
ZNF704	6.219	-3.269	-4.434	9.26226e-06	8.54969e-05
PRDM8	16.716	-3.297	-4.795	1.62826e-06	2.14225e-05
HIST1H4C	318.172	-3.332	-7.459	8.72845e-14	2.68279e-11
HIST1H4L	24.646	-3.372	-5.673	1.40349e-08	5.43932e-07
CARMIL3	7.814	-3.374	-4.92	8.65509e-07	1.32589e-05
ANTXR2	88.553	-3.526	-7.57	3.72003e-14	1.37794e-11
TPSAB1	866.873	-3.556	-6.561	5.33744e-11	7.4139e-09
HIST1H4H	47.988	-3.619	-6.958	3.4447e-12	7.06431e-10
SNORD3A	226.085	-3.676	-5.735	9.73378e-09	4.11152e-07
RNU4-2	42.265	-3.689	-6.036	1.58123e-09	1.07241e-07
CAPG	353.585	-3.705	-9.642	5.33987e-22	5.50999e-19
C14orf180	16.515	-3.724	-4.977	6.47247e-07	1.06797e-05
RNU1-11P	12.574	-3.725	-5.165	2.40436e-07	5.00481e-06
RN7SL1	364.821	-3.752	-9.029	1.73095e-19	1.4709e-16
CDK15	335.743	-3.756	-8.728	2.58764e-18	2.07673e-15
HIST1H4B	107.677	-3.805	-7.586	3.29403e-14	1.25225e-11
RNU4-1	94.449	-3.933	-6.651	2.90975e-11	4.24589e-09
CYP4F32P	23.436	-4.011	-6.058	1.37782e-09	9.61547e-08
PRSS57	14.604	-4.037	-5.857	4.71914e-09	2.38421e-07
RF00003	142.498	-4.084	-8.127	4.3892e-16	2.52858e-13
TPSB2	1500.37	-4.113	-9.745	1.93028e-22	2.14499e-19
LGALS1	337.739	-4.201	-10.576	3.84252e-26	1.11018e-22
AC079466.1	281.944	-4.511	-7.555	4.20154e-14	1.48038e-11
ANXA1	212.863	-4.556	-10.03	1.1291e-23	1.81234e-20
SERPINB6	86.265	-4.787	-10.136	3.83295e-24	7.91011e-21
CST7	60.854	-4.855	-8.06	7.60307e-16	3.78738e-13
IGFL2	46.964	-5.313	-7.499	6.44862e-14	2.21802e-11

## Sheet: BAZ1B WT-KO D0 DEGs
Gene	Base Mean	Log2FoldChange	Stat	pvalue	padj
SHE	367.353	6.81	9.67	4.03642e-22	1.81698e-19
ARHGAP25	40.673	4.045	10.662	1.53828e-26	8.1184e-24
AL022322.1	13.728	3.834	5.442	5.28289e-08	5.0852e-06
SLC16A8	15.073	3.654	5.87	4.3463e-09	5.03941e-07
SERPINB1	29.263	3.457	7.382	1.55449e-13	3.13046e-11
GVINP2	130.367	3.456	13.536	9.57879e-42	1.04717e-38
TRIM67	65.026	3.216	8.38	5.27701e-17	1.52386e-14
TDRD10	128.507	3.185	6.554	5.59166e-11	8.91462e-09
INPP5F	1077.9	2.926	10.119	4.5285e-24	2.23576e-21
TMTC2	38.236	2.852	5.501	3.77654e-08	3.72903e-06
CALB2	16.503	2.804	5.189	2.1116e-07	1.79544e-05
HRH2	46.339	2.565	6.715	1.87448e-11	3.08484e-09
IL2RG	23.904	2.305	5.324	1.01705e-07	9.26544e-06
NDRG4	26.834	2.197	5.558	2.72938e-08	2.74824e-06
PLS3	261.909	2.157	5.485	4.13023e-08	4.02632e-06
CEBPE	44.244	2.113	4.822	1.41783e-06	9.43474e-05
SLAIN1	45.577	2.111	4.31	1.63452e-05	0.000818871
SOX4	166.17	2.099	6.936	4.04208e-12	7.11081e-10
MAN1C1	429.361	2.069	7.257	3.94708e-13	7.45804e-11
EVL	93.625	2.004	9.087	1.0212e-19	3.81207e-17
UNC13B	159.597	1.908	4.525	6.05224e-06	0.000350869
SPIRE1	230.141	1.891	10.314	6.09384e-25	3.10887e-22
ARPP21	74.537	1.731	8.053	8.05678e-16	1.89706e-13
ACAP1	520.639	1.641	9.407	5.0993e-21	2.16791e-18
VAV3	450.429	1.616	16.536	2.026e-61	3.44532e-58
PURPL	54.624	1.552	5.001	5.69892e-07	4.13374e-05
PROKR1	40.959	1.543	5.381	7.38864e-08	6.89531e-06
ATP1B2	4188.73	-1.545	-11.277	1.70602e-29	1.04443e-26
DGKH	56.885	-1.549	-4.838	1.31112e-06	8.80121e-05
TUBB2B	28.803	-1.551	-4.641	3.47555e-06	0.000211925
ZBTB16	45.598	-1.556	-4.486	7.26352e-06	0.000411734
IL5RA	31.197	-1.558	-5.07	3.9848e-07	3.04937e-05
IFIT2	44.174	-1.559	-4.727	2.28336e-06	0.000143493
EPPK1	25.982	-1.573	-4.395	1.10681e-05	0.000590233
IFIT3	71.065	-1.576	-4.635	3.57075e-06	0.000216866
COL2A1	276.154	-1.601	-4.52	6.19198e-06	0.000357265
GRTP1	95.416	-1.632	-4.739	2.15164e-06	0.000138365
NEXN	28.424	-1.632	-4.705	2.53899e-06	0.000156061
HACD4	250.118	-1.648	-13.015	1.0014e-38	8.06653e-36
KCTD17	63.429	-1.674	-5.837	5.3057e-09	6.05998e-07
ST3GAL4	52.433	-1.695	-5.223	1.76509e-07	1.52212e-05
C11orf96	32.084	-1.765	-4.309	1.63721e-05	0.000818871
SNPH	73.977	-1.776	-5.154	2.55364e-07	2.10126e-05
FRK	21.689	-1.795	-4.283	1.84037e-05	0.000911547
ISL2	60.318	-1.797	-4.33	1.49015e-05	0.000757701
DIRAS1	25.911	-1.802	-4.887	1.02513e-06	7.06739e-05
ZNF345	34.793	-1.824	-4.787	1.6926e-06	0.000111638
GPX3	47.411	-1.851	-5.702	1.18278e-08	1.29303e-06
AIF1L	32.894	-1.872	-5.661	1.5019e-08	1.61877e-06
CRYBG3	518.09	-1.876	-10.832	2.43406e-27	1.37975e-24
AL353753.1	318.409	-1.878	-4.952	7.36358e-07	5.1461e-05
TNFRSF1B	617.05	-1.904	-12.229	2.16672e-34	1.50735e-31
EGFL6	21.547	-1.912	-4.572	4.82381e-06	0.000283956
HBG2	326.272	-1.921	-5.047	4.49209e-07	3.40354e-05
ALPL	641.325	-1.953	-5.337	9.43336e-08	8.64537e-06
KLHL23	51.245	-1.983	-6.87	6.42825e-12	1.118e-09
AC022150.4	45.397	-1.987	-7.337	2.18737e-13	4.29201e-11
MYLK3	109.374	-1.99	-8.099	5.54297e-16	1.34659e-13
CCN3	170.999	-2.031	-7.953	1.81505e-15	4.209e-13
PRKN	17.288	-2.087	-4.51	6.49217e-06	0.000372145
TRIM10	2552.82	-2.164	-6.218	5.0256e-10	6.86757e-08
MTUS2	43.445	-2.221	-5.638	1.72329e-08	1.81896e-06
C17orf99	1216.8	-2.223	-6.188	6.10523e-10	8.12527e-08
TBC1D8B	53.612	-2.262	-8.295	1.08538e-16	2.96639e-14
SEMA4D	351.528	-2.265	-9.402	5.36174e-21	2.21788e-18
GPNMB	21.483	-2.271	-5.141	2.72903e-07	2.2217e-05
ZNF160	221.486	-2.28	-13.651	1.98168e-42	2.33305e-39
C14orf39	10.211	-2.282	-4.436	9.15228e-06	0.000505688
MATK	100.956	-2.289	-7.217	5.33395e-13	9.95561e-11
FRMD4A	323.128	-2.333	-6.669	2.58052e-11	4.15735e-09
ANGPT1	10.852	-2.375	-4.737	2.16791e-06	0.000138828
AREG	53.413	-2.396	-6.002	1.94722e-09	2.38418e-07
AC005524.1	8.526	-2.467	-4.541	5.5941e-06	0.000326785
SLC4A1	54003.5	-2.565	-8.939	3.94151e-19	1.37695e-16
RNF182	122.727	-2.588	-5.758	8.49108e-09	9.41709e-07
SNCA	745.392	-2.592	-6.189	6.05739e-10	8.12527e-08
IGSF3	89.562	-2.616	-6.34	2.29792e-10	3.2509e-08
SYBU	629.297	-2.719	-6.959	3.43403e-12	6.11138e-10
ARHGAP22	14.827	-2.8	-5.015	5.29754e-07	3.91686e-05
SNTG1	15.266	-2.896	-5.161	2.46227e-07	2.0481e-05
MCTP1	12.874	-2.952	-5.098	3.43923e-07	2.69935e-05
RASAL3	10.183	-3.011	-4.714	2.43117e-06	0.000150036
FPR3	7.707	-3.027	-4.322	1.54304e-05	0.000781996
TFAP2A-AS1	9.676	-3.042	-5.138	2.77547e-07	2.24755e-05
LAMC3	481.196	-3.393	-21.933	1.26593e-106	6.45836e-103
PITX1	396.661	-3.438	-6.51	7.53748e-11	1.17715e-08
PCSK1N	28.141	-3.454	-6.475	9.49076e-11	1.45256e-08
ASB9	199.542	-3.462	-21.497	1.66306e-102	6.36327e-99
LTBP1	1792.73	-3.481	-13.016	9.95102e-39	8.06653e-36
ARHGEF3	107.631	-3.5	-8.329	8.16668e-17	2.27256e-14
FMO5	62.116	-3.517	-8.891	6.03549e-19	2.00811e-16
CRISP3	93.17	-3.712	-12.322	6.92453e-35	5.04666e-32
KYNU	46.641	-3.777	-11.406	3.88356e-30	2.47658e-27
PPP1R14A	28.071	-3.845	-8.918	4.7686e-19	1.62185e-16
ZNF214	28.729	-3.927	-5.742	9.36177e-09	1.0308e-06
RFTN1	140.488	-4.006	-15.75	6.89786e-56	1.05572e-52
SH3BGRL2	173.884	-4.13	-14.765	2.47265e-49	3.44036e-46
KRT18	35.798	-4.304	-9.353	8.53913e-21	3.43925e-18
ZFPM2	125.799	-4.407	-13.527	1.08217e-41	1.10417e-38
TFAP2A	213.105	-4.612	-23.055	1.32084e-117	1.01077e-113
SLFN13	231.273	-5.422	-19.679	3.24936e-86	8.28857e-83
ZNF711	180.584	-5.836	-17.014	6.43675e-65	1.23143e-61
PEG3	117.649	-6.669	-8.286	1.16692e-16	3.13329e-14
ZNF215	137.642	-7.094	-9.334	1.02267e-20	4.01331e-18
DMD	166.79	-7.348	-9.589	8.87672e-22	3.88166e-19
AC005064.1	480.046	-8.437	-10.004	1.46196e-23	6.99229e-21
HBBP1	6886.01	-8.733	-40.092	0	0

## Sheet: BAZ1B WT-KO D6 DEGs
Gene	Base Mean	Log2FoldChange	stat	pvalue	padj
SHE	367.353	5.886	9.329	1.06928e-20	2.50519e-18
SLC16A8	15.073	3.838	5.943	2.79995e-09	1.30316e-07
SERPINB1	29.263	3.487	6.503	7.86763e-11	4.96595e-09
TDRD10	128.507	3.32	6.466	1.00418e-10	6.25258e-09
HRH2	46.339	3.108	7.979	1.4707e-15	1.88236e-13
AL022322.1	13.728	3.031	5.187	2.13638e-07	6.51904e-06
ZNF320	10.272	2.965	5.082	3.73231e-07	1.07707e-05
SLAIN1	45.577	2.961	5.94	2.85706e-09	1.32527e-07
RYR3	233.848	2.9	6.612	3.79295e-11	2.55756e-09
PTGR1	50.495	2.733	7.144	9.05319e-13	7.97084e-11
GVINP2	130.367	2.665	7.293	3.03503e-13	2.81565e-11
ACAP1	520.639	2.273	11.913	1.01042e-32	5.58684e-30
INPP5F	1077.9	2.268	7.847	4.27581e-15	5.27718e-13
PLS3	261.909	2.015	4.761	1.93059e-06	4.66547e-05
MCF2	982.649	1.895	15.505	3.18823e-54	4.00645e-51
ZNF689	4781.15	1.8	10.913	1.0025e-27	3.74528e-25
ST8SIA1	56.016	1.798	5.753	8.75408e-09	3.71189e-07
APOE	178.973	1.749	5.915	3.32528e-09	1.50958e-07
MAN1C1	429.361	1.687	4.58	4.64219e-06	0.000101694
LGALS3BP	96.426	1.686	6.414	1.41311e-10	8.45602e-09
TBX20	51.493	1.682	4.904	9.36918e-07	2.41174e-05
PCSK9	4568.84	1.671	9.743	1.98347e-22	5.37597e-20
NECTIN1	1477.05	1.667	8.184	2.75693e-16	3.8494e-14
UNC13B	159.597	1.654	4.545	5.4975e-06	0.000117668
TMTC2	38.236	1.647	4.062	4.87122e-05	0.000779945
FBN1	4832.83	1.642	7.707	1.292e-14	1.46388e-12
SH3KBP1	1036.22	1.597	6.343	2.24669e-10	1.31038e-08
H1F0	242.476	1.563	6.602	4.04789e-11	2.69009e-09
SOX4	166.17	1.504	4.09	4.32033e-05	0.000705076
HMOX1	151.416	-1.503	-5.243	1.57971e-07	4.98548e-06
SNPH	73.977	-1.507	-4.226	2.37989e-05	0.000422844
AURKC	454.713	-1.511	-14.29	2.53295e-46	2.91775e-43
PLAGL1	788.452	-1.541	-11.135	8.44031e-29	3.43148e-26
ZNF790	46.493	-1.55	-3.995	6.48098e-05	0.000995407
NEXN	28.424	-1.584	-4.438	9.05991e-06	0.000181829
MAGEF1	236.229	-1.585	-6.948	3.69535e-12	2.9189e-10
ABAT	109.717	-1.589	-7.625	2.44253e-14	2.63774e-12
CLCF1	36.551	-1.596	-4.101	4.1065e-05	0.00067496
PTPRF	47.986	-1.602	-4.993	5.93252e-07	1.61746e-05
POU4F1	73.135	-1.607	-6.909	4.88979e-12	3.77606e-10
LRMP	86.533	-1.616	-6.228	4.73729e-10	2.60891e-08
COL2A1	276.154	-1.646	-4.777	1.78336e-06	4.36307e-05
PIK3CG	110.107	-1.65	-5.605	2.084e-08	8.37417e-07
ZNF83	219.15	-1.666	-9.96	2.27246e-23	7.13913e-21
GPX3	47.411	-1.671	-4.737	2.1702e-06	5.13676e-05
DGKH	56.885	-1.679	-4.891	1.00288e-06	2.5672e-05
AC104071.1	39.87	-1.685	-5.638	1.71612e-08	6.97702e-07
TRPC4	23.344	-1.685	-4.205	2.61499e-05	0.00045865
ST3GAL4	52.433	-1.69	-5.484	4.16244e-08	1.54256e-06
CA3	1836.83	-1.691	-11.271	1.83354e-29	7.9203e-27
SERPINE1	20.788	-1.691	-4.049	5.15415e-05	0.000817977
EGR1	653.434	-1.697	-7.032	2.03442e-12	1.72527e-10
ZBTB16	45.598	-1.703	-4.973	6.60665e-07	1.76301e-05
SEL1L3	169.007	-1.704	-7.56	4.02428e-14	4.15132e-12
SLC2A3	149.231	-1.714	-4.61	4.02104e-06	8.87904e-05
ERO1B	52.373	-1.72	-6.049	1.45423e-09	7.25699e-08
ARG2	253.363	-1.723	-12.214	2.63156e-34	1.65346e-31
AL353753.1	318.409	-1.74	-4.444	8.81502e-06	0.000177624
FBXO41	322.978	-1.76	-4.721	2.34564e-06	5.47698e-05
NBPF26	38.543	-1.787	-4.656	3.2174e-06	7.26701e-05
RUNDC3A	28.219	-1.792	-4.667	3.05578e-06	6.9246e-05
AC021713.1	113.502	-1.799	-7.939	2.03529e-15	2.55762e-13
CMKLR1	98.031	-1.819	-8.625	6.42572e-18	1.12434e-15
CDKN1A	17.166	-1.847	-4.258	2.06245e-05	0.00037267
PTPN22	188.868	-1.864	-6.37	1.88527e-10	1.11368e-08
SLC37A2	72.392	-1.871	-7.528	5.1444e-14	5.15297e-12
SPTAN1	822.036	-1.873	-5.466	4.61063e-08	1.69052e-06
BTBD8	83.368	-1.903	-8.025	1.01924e-15	1.34181e-13
KLHL23	51.245	-1.925	-6.057	1.38939e-09	7.03498e-08
RYR2	103.508	-1.949	-5.41	6.31287e-08	2.22043e-06
EHD2	177.415	-1.965	-7.502	6.30091e-14	6.22125e-12
TMEM140	12.487	-1.973	-4.028	5.62257e-05	0.000881188
CRYBG3	518.09	-2.01	-10.967	5.50641e-28	2.11431e-25
HACD4	250.118	-2.062	-7.54	4.6998e-14	4.77686e-12
SIGLEC6	1131.11	-2.067	-6.974	3.08992e-12	2.49777e-10
AC022150.4	45.397	-2.069	-5.497	3.86481e-08	1.44778e-06
FMO5	62.116	-2.107	-4.951	7.38096e-07	1.94337e-05
NR2F1	13.564	-2.108	-4.523	6.11089e-06	0.000128767
ZNF136	30.672	-2.109	-4.537	5.71681e-06	0.000121501
ETV4	15.418	-2.115	-4.078	4.53494e-05	0.000733175
ASB9	199.542	-2.118	-6.048	1.46723e-09	7.29552e-08
ABLIM3	57.938	-2.129	-5.346	8.9797e-08	3.02747e-06
C11orf96	32.084	-2.161	-5.234	1.65871e-07	5.21098e-06
CST7	420.987	-2.18	-6.741	1.57242e-11	1.13206e-09
ARG1	31.804	-2.183	-6.144	8.06817e-10	4.28947e-08
SNX33	152.081	-2.195	-6.763	1.35157e-11	9.88508e-10
AL009031.1	29.914	-2.198	-6.733	1.6572e-11	1.1808e-09
CRYM	14.433	-2.213	-4.543	5.54874e-06	0.000118364
KRT18	35.798	-2.227	-4.388	1.14463e-05	0.00022191
CEBPD	60.238	-2.229	-6.324	2.55086e-10	1.46919e-08
PPP1R14A	28.071	-2.251	-4.419	9.90445e-06	0.000196145
ZNF160	221.486	-2.253	-13.892	7.07015e-44	6.98076e-41
TRABD2A	105.838	-2.294	-5.449	5.05467e-08	1.83388e-06
ZNF701	115.104	-2.322	-7.686	1.51696e-14	1.69105e-12
ISL2	60.318	-2.34	-5.471	4.48495e-08	1.65321e-06
SNCA	745.392	-2.358	-4.578	4.68383e-06	0.000102282
MATK	100.956	-2.447	-6.953	3.58142e-12	2.84517e-10
COLQ	17.522	-2.456	-5.86	4.62495e-09	2.04906e-07
ZNF667	8.862	-2.466	-4.016	5.91099e-05	0.000922208
RUNX2	332.748	-2.49	-5.326	1.00281e-07	3.3402e-06
HIF3A	8.163	-2.494	-4.065	4.79578e-05	0.000769942
PKM	14371.7	-2.513	-9.732	2.20206e-22	5.85366e-20
GCSAML	1032.87	-2.545	-8.74	2.3398e-18	4.25567e-16
HBG2	326.272	-2.551	-6.689	2.24348e-11	1.55058e-09
ZNF704	21.351	-2.571	-5.556	2.76631e-08	1.08633e-06
PLEKHA2	107.369	-2.585	-7.009	2.39263e-12	1.957e-10
TNS1	24.66	-2.593	-6.224	4.83097e-10	2.64994e-08
MTUS1	9.236	-2.598	-4.819	1.44185e-06	3.57181e-05
ZFPM2	125.799	-2.624	-11.755	6.61911e-32	3.04986e-29
ANXA1	708.978	-2.653	-6.285	3.28071e-10	1.87394e-08
ZNF137P	23.72	-2.685	-5.826	5.69159e-09	2.47405e-07
CRISP3	93.17	-2.762	-7.455	8.96279e-14	8.62103e-12
HIPK2	42.541	-2.766	-8.348	6.96174e-17	1.03475e-14
TBC1D8B	53.612	-2.767	-8.391	4.81442e-17	7.4775e-15
SEMA4D	351.528	-2.778	-10.018	1.26498e-23	4.16328e-21
PITX1	396.661	-2.802	-18.701	4.82863e-78	2.22487e-74
C14orf39	10.211	-2.848	-5.078	3.80891e-07	1.09461e-05
KYNU	46.641	-2.879	-5.619	1.91922e-08	7.75711e-07
TFAP2A-AS1	9.676	-2.883	-4.37	1.24273e-05	0.000237598
AC005524.1	8.526	-2.892	-4.266	1.98734e-05	0.00036146
PRDM8	17.983	-2.923	-4.725	2.30489e-06	5.41844e-05
IGSF3	89.562	-2.957	-7.619	2.55948e-14	2.74261e-12
HBG1	9.232	-2.972	-4.855	1.20309e-06	3.04584e-05
PDK4	78.488	-3.093	-7.379	1.5895e-13	1.49467e-11
SFRP2	18.685	-3.159	-5.278	1.30437e-07	4.19308e-06
SNTG1	15.266	-3.163	-5.513	3.52465e-08	1.33483e-06
ARHGEF3	107.631	-3.218	-11.872	1.65261e-32	8.78617e-30
MYLK3	109.374	-3.247	-12.545	4.23925e-36	2.79043e-33
SLC46A3	13.134	-3.287	-5.516	3.47058e-08	1.32525e-06
CCN3	170.999	-3.383	-7.984	1.41551e-15	1.82866e-13
LAMC3	481.196	-3.452	-13.097	3.40735e-39	2.47894e-36
VASH1	7.713	-3.457	-4.71	2.47123e-06	5.74115e-05
RNF182	122.727	-3.775	-6.753	1.44945e-11	1.04899e-09
RFTN1	140.488	-3.81	-13.683	1.27729e-42	1.1035e-39
ARHGAP22	14.827	-3.813	-5.352	8.67993e-08	2.94075e-06
SH3BGRL2	173.884	-3.892	-18.655	1.14149e-77	3.42441e-74
HPGDS	20.633	-3.948	-5.664	1.4817e-08	6.0776e-07
ZNF214	28.729	-4.22	-6.709	1.96279e-11	1.37029e-09
TFAP2A	213.105	-4.809	-12.099	1.07408e-33	6.18625e-31
PEG3	117.649	-4.962	-10.056	8.61617e-24	2.90491e-21
SLFN13	231.273	-5.124	-16.688	1.59781e-62	3.03306e-59
ZNF711	180.584	-5.496	-11.81	3.47567e-32	1.6567e-29
ZNF215	137.642	-5.748	-8.156	3.46816e-16	4.74657e-14
DMD	166.79	-5.926	-8.348	6.95741e-17	1.03475e-14
AC005064.1	480.046	-7.505	-9.916	3.55291e-23	1.06765e-20
HBBP1	6886.01	-9.396	-51.137	0	0
